# Supplementary material for: Low red/far-red ratio as a signal promotes carbon assimilation of soybean seedlings by increasing the photosynthetic capacity
Source: BMC Plant Biol. 2020 Apr 8;20:148. doi: 10.1186/s12870-020-02352-0 (PMC7140557; doi:10.1186/s12870-020-02352-0)
Supplement: Supplementary file 2 — Additional file 2: Table S1. Differentially expressed statistics of unique proteins. [file 12870_2020_2352_MOESM2_ESM.xlsx]

## Sheet: Diff distribution
Compared sample name	Up-regulated	Down-regulated
N+Fr vs N	15	41
L+Fr vs N	102	548
L vs N	180	183

## Sheet: N+Fr vs N
Protein accession	Protein description	N+Fr/N Ratio	Regulated Type	N+Fr/N P value	MW [kDa]	Subcellular localization	Biological Process	Cellular Component	Molecular Function	KEGG KO No.	KEGG Gene	KEGG pathway	IPR ID	Domain description
A0A0R0FE22	40S ribosomal protein S26-1 OS=Glycine soja GN=glysoja_028342 PE=4 SV=1	0.741	Down	0.0472015	14.903	cytoplasm	peptide metabolic process; peptide biosynthetic process; cellular protein metabolic process; nitrogen compound metabolic process; biosynthetic process; cellular amide metabolic process; primary metabolic process; organonitrogen compound biosynthetic process; organic substance biosynthetic process; cellular metabolic process; cellular biosynthetic process; organic substance metabolic process; meta…	ribosome; organelle; intracellular organelle; intracellular non-membrane-bounded organelle; cell part; intracellular; cytoplasm; macromolecular complex; intracellular part; ribonucleoprotein complex; cell; intracellular ribonucleoprotein complex; cytoplasmic part; non-membrane-bounded organelle;	structural constituent of ribosome; structural molecule activity;	K02976	RP-S26e; small subunit ribosomal protein S26e	gmx03010 Ribosome - Glycine max (soybean);
A0A0R0GCT9	Carboxypeptidase	0.565667	Down	0.0407878	36.734	cytoplasm	proteolysis; metabolic process; macromolecule metabolic process; protein metabolic process; primary metabolic process; organic substance metabolic process;		carboxypeptidase activity; peptidase activity; exopeptidase activity; catalytic activity; serine hydrolase activity; serine-type peptidase activity; peptidase activity, acting on L-amino acid peptides; hydrolase activity; serine-type carboxypeptidase activity; serine-type exopeptidase activity;	K16297			IPR029058;	Alpha/Beta hydrolase fold;
A0A0R0K7S9	MFP1 attachment factor 1 OS=Cajanus cajan GN=KK1_009678 PE=4 SV=1	1.41333	Up	0.000270117	16.478	nucleus							IPR025265;	WPP domain;
A0A0R0KKU3	Heat shock cognate 70 kDa protein OS=Glycine soja GN=glysoja_016518 PE=3 SV=1	1.47067	Up	0.0181811	71.474	cytoplasm				K03283	HSPA1_8; heat shock 70kDa protein 1/8	gmx03040 Spliceosome - Glycine max (soybean); gmx04141 Protein processing in endoplasmic reticulum - Glycine max (soybean); gmx04144 Endocytosis - Glycine max (soybean);	IPR029048; IPR029047;	Heat shock protein 70kD, C-terminal domain; Heat shock protein 70kD, peptide-binding domain;
A0A0R4J3L3	"Protochlorophyllide reductase, chloroplastic OS=Glycine soja GN=glysoja_037287 PE=4 SV=1"	0.754333	Down	0.0300112	42.988	chloroplast	single-organism process; metabolic process; oxidation-reduction process; single-organism metabolic process;		oxidoreductase activity, acting on the CH-CH group of donors; oxidoreductase activity, acting on the CH-CH group of donors, NAD or NADP as acceptor; catalytic activity; protochlorophyllide reductase activity; oxidoreductase activity;	K00218	por; protochlorophyllide reductase [EC:1.3.1.33]	gmx01100 Metabolic pathways - Glycine max (soybean); gmx00860 Porphyrin and chlorophyll metabolism - Glycine max (soybean); gmx01110 Biosynthesis of secondary metabolites - Glycine max (soybean);	IPR016040;	NAD(P)-binding domain;
A0A0R4J3L4	CHP-rich zinc finger protein OS=Phaseolus vulgaris GN=PHAVU_011G149900g PE=2 SV=1	0.668333	Down	0.0243372	27.465	chloroplast	response to stress; response to stimulus;						IPR006016; IPR014729;	UspA; Rossmann-like alpha/beta/alpha sandwich fold;
A0A0R4J5I3	"Chlorophyll a-b binding protein 21, chloroplastic OS=Glycine soja GN=glysoja_030126 PE=3 SV=1"	0.3705	Down	0.0335787	28.025	chloroplast				K08912	LHCB1; light-harvesting complex II chlorophyll a/b binding protein 1	gmx00196 Photosynthesis - antenna proteins - Glycine max (soybean); gmx01100 Metabolic pathways - Glycine max (soybean);	IPR023329;	Chlorophyll a/b binding protein domain;
A0A0R4J626	Heat shock cognate 70 kDa protein OS=Glycine soja GN=glysoja_002452 PE=3 SV=1	1.749	Up	0.016156	71.499	cytoplasm				K03283	HSPA1_8; heat shock 70kDa protein 1/8	gmx03040 Spliceosome - Glycine max (soybean); gmx04141 Protein processing in endoplasmic reticulum - Glycine max (soybean); gmx04144 Endocytosis - Glycine max (soybean);	IPR029048; IPR029047;	Heat shock protein 70kD, C-terminal domain; Heat shock protein 70kD, peptide-binding domain;
C6SWA5	40S ribosomal protein S26-1 OS=Glycine soja GN=glysoja_040456 PE=4 SV=1	0.752333	Down	0.00097945	14.943	cytoplasm	peptide metabolic process; peptide biosynthetic process; cellular protein metabolic process; nitrogen compound metabolic process; biosynthetic process; cellular amide metabolic process; primary metabolic process; organonitrogen compound biosynthetic process; organic substance biosynthetic process; cellular metabolic process; cellular biosynthetic process; organic substance metabolic process; meta…	ribosome; organelle; intracellular organelle; intracellular non-membrane-bounded organelle; cell part; intracellular; cytoplasm; macromolecular complex; intracellular part; ribonucleoprotein complex; cell; intracellular ribonucleoprotein complex; cytoplasmic part; non-membrane-bounded organelle;	structural constituent of ribosome; structural molecule activity;	K02976	RP-S26e; small subunit ribosomal protein S26e	gmx03010 Ribosome - Glycine max (soybean);
C6T1S3	uncharacterized protein	0.713333	Down	0.0281655	15.936	nucleus
C6T3W3	60S ribosomal protein L27a-3 OS=Glycine soja GN=glysoja_016676 PE=3 SV=1	0.739	Down	0.0424581	16.362	nucleus	peptide metabolic process; peptide biosynthetic process; cellular protein metabolic process; nitrogen compound metabolic process; biosynthetic process; cellular amide metabolic process; primary metabolic process; organonitrogen compound biosynthetic process; organic substance biosynthetic process; cellular metabolic process; cellular biosynthetic process; organic substance metabolic process; meta…	ribosome; intracellular organelle; intracellular non-membrane-bounded organelle; intracellular organelle part; cytoplasm; macromolecular complex; intracellular part; cell; organelle part; non-membrane-bounded organelle; organelle; large ribosomal subunit; ribosomal subunit; intracellular; cell part; ribonucleoprotein complex; intracellular ribonucleoprotein complex; cytoplasmic part;	structural constituent of ribosome; structural molecule activity;	K02900	RP-L27Ae; large subunit ribosomal protein L27Ae	gmx03010 Ribosome - Glycine max (soybean);	IPR021131;	Ribosomal protein L18e/L15P;
C6T827	"Pyruvate dehydrogenase E1 component subunit beta, mitochondrial OS=Glycine soja GN=glysoja_009377 PE=4 SV=1"	0.517667	Down	0.049441	38.624	mitochondria	metabolic process;		catalytic activity;	K00162	PDHB; pyruvate dehydrogenase E1 component beta subunit [EC:1.2.4.1]	gmx01100 Metabolic pathways - Glycine max (soybean); gmx00020 Citrate cycle (TCA cycle) - Glycine max (soybean); gmx00620 Pyruvate metabolism - Glycine max (soybean); gmx01110 Biosynthesis of secondary metabolites - Glycine max (soybean); gmx01200 Carbon metabolism - Glycine max (soybean); gmx00010 Glycolysis / Gluconeogenesis - Glycine max (soybean);	IPR009014; IPR033248; IPR029061; IPR005475;	Transketolase C-terminal/Pyruvate-ferredoxin oxidoreductase domain II; Transketolase, C-terminal domain; Thiamin diphosphate-binding fold; Transketolase-like, pyrimidine-binding domain;
C6TF56	Peptidyl-prolyl cis-trans isomerase	0.451	Down	0.00819915	18.125	cytoskeleton	cellular protein metabolic process; primary metabolic process; peptidyl-proline modification; protein peptidyl-prolyl isomerization; cellular metabolic process; organic substance metabolic process; protein folding; peptidyl-amino acid modification; metabolic process; cellular macromolecule metabolic process; cellular protein modification process; protein metabolic process; macromolecule metabolic…		peptidyl-prolyl cis-trans isomerase activity; isomerase activity; catalytic activity; cis-trans isomerase activity;	K12733	PPIL1; peptidyl-prolyl cis-trans isomerase-like 1 [EC:5.2.1.8]	gmx03040 Spliceosome - Glycine max (soybean);	IPR002130; IPR029000;	Cyclophilin-type peptidyl-prolyl cis-trans isomerase domain; Cyclophilin-like domain;
F6KBT6	Allene oxide cyclase 6	1.45233	Up	0.00830268	28.27	chloroplast		organelle; intracellular membrane-bounded organelle; intracellular organelle; cell part; intracellular; cytoplasm; intracellular part; membrane-bounded organelle; cell; plastid; cytoplasmic part; chloroplast;	isomerase activity; catalytic activity;	K10525	AOC; allene oxide cyclase [EC:5.3.99.6]	gmx00592 alpha-Linolenic acid metabolism - Glycine max (soybean); gmx01100 Metabolic pathways - Glycine max (soybean); gmx01110 Biosynthesis of secondary metabolites - Glycine max (soybean);
G0T436	Purple acid phosphatase	1.37933	Up	0.0133501	67.446	vacuolar membrane			acid phosphatase activity; phosphoric ester hydrolase activity; catalytic activity; phosphatase activity; binding; hydrolase activity, acting on ester bonds; ion binding; cation binding; metal ion binding; hydrolase activity;				IPR029052; IPR015914; IPR004843; IPR025733; IPR008963;	Metallo-dependent phosphatase-like; Purple acid phosphatase, N-terminal; Calcineurin-like phosphoesterase domain, ApaH type; Iron/zinc purple acid phosphatase-like C-terminal domain; Purple acid phosphatase-like, N-terminal;
I1J4N6	Sn1-specific diacylglycerol lipase alpha OS=Glycine soja GN=glysoja_000923 PE=4 SV=1	0.719333	Down	0.045319	63.57	cytoplasm	single-organism process; metabolic process; primary metabolic process; single-organism metabolic process; lipid metabolic process; organic substance metabolic process;						IPR002921; IPR029058;	Fungal lipase-like domain; Alpha/Beta hydrolase fold;
I1J667	UDP-glycosyltransferase 89A2 OS=Glycine soja GN=glysoja_038910 PE=4 SV=1	0.679	Down	0.0329307	51.697	chloroplast	metabolic process;		transferase activity, transferring glycosyl groups; transferase activity, transferring hexosyl groups; catalytic activity; transferase activity;
I1JCC5	Conserved oligomeric Golgi complex subunit 8 OS=Glycine soja GN=glysoja_000103 PE=4 SV=1	0.680667	Down	0.00761189	64.612	cytoplasm		intracellular organelle; cytoplasm; intracellular organelle part; endomembrane system; macromolecular complex; intracellular part; cell; organelle part; intracellular membrane-bounded organelle; organelle; cell part; intracellular; Golgi apparatus part; membrane-bounded organelle; Golgi transport complex; Golgi apparatus; protein complex; cytoplasmic part; tethering complex;		K20295			IPR016159;	Cullin repeat-like-containing domain;
I1JDQ0	Heat shock cognate 70 kDa protein 2 OS=Glycine soja GN=glysoja_025506 PE=3 SV=1	0.691	Down	0.0338748	68.722	cytoplasm				K03283	HSPA1_8; heat shock 70kDa protein 1/8	gmx03040 Spliceosome - Glycine max (soybean); gmx04141 Protein processing in endoplasmic reticulum - Glycine max (soybean); gmx04144 Endocytosis - Glycine max (soybean);	IPR029048; IPR029047;	Heat shock protein 70kD, C-terminal domain; Heat shock protein 70kD, peptide-binding domain;
I1JEL6	Heat shock protein 83 OS=Glycine soja GN=glysoja_014749 PE=3 SV=1	0.751	Down	0.0270765	90.09	chloroplast	protein folding; response to stress; response to stimulus; cellular process;		ATP binding; nucleoside phosphate binding; nucleoside binding; ion binding; protein binding; nucleotide binding; organic cyclic compound binding; heterocyclic compound binding; ribonucleoside binding; carbohydrate derivative binding; ribonucleotide binding; binding; purine ribonucleoside binding; anion binding; purine ribonucleotide binding; unfolded protein binding; adenyl ribonucleotide binding…	K09487	HSP90B; heat shock protein 90kDa beta	gmx04141 Protein processing in endoplasmic reticulum - Glycine max (soybean); gmx04626 Plant-pathogen interaction - Glycine max (soybean);	IPR020568; IPR020575; IPR003594;	Ribosomal protein S5 domain 2-type fold; Heat shock protein Hsp90, N-terminal; Histidine kinase-like ATPase, C-terminal domain;
I1JNY3	Peptidyl-prolyl cis-trans isomerase OS=Glycine soja GN=glysoja_019128 PE=4 SV=1	0.578	Down	0.0191952	74.261	nucleus	cellular protein metabolic process; primary metabolic process; peptidyl-proline modification; protein peptidyl-prolyl isomerization; cellular metabolic process; organic substance metabolic process; protein folding; peptidyl-amino acid modification; metabolic process; cellular macromolecule metabolic process; cellular protein modification process; protein metabolic process; macromolecule metabolic…		peptidyl-prolyl cis-trans isomerase activity; isomerase activity; catalytic activity; cis-trans isomerase activity;	K09566			IPR002130; IPR029000;	Cyclophilin-type peptidyl-prolyl cis-trans isomerase domain; Cyclophilin-like domain;
I1JSS0	uncharacterized protein	0.566333	Down	0.00745653	40.853	chloroplast
I1K3R5	Long-chain-fatty-acid CoA ligase (AMP-forming) OS=Medicago truncatula GN=MTR_8g083170 PE=4 SV=2	0.676667	Down	0.0426455	82.089	chloroplast	metabolic process;		catalytic activity;	K01897	ACSL; long-chain acyl-CoA synthetase [EC:6.2.1.3]	gmx01100 Metabolic pathways - Glycine max (soybean); gmx00061 Fatty acid biosynthesis - Glycine max (soybean); gmx00071 Fatty acid degradation - Glycine max (soybean); gmx01212 Fatty acid metabolism - Glycine max (soybean); gmx04146 Peroxisome - Glycine max (soybean);	IPR000873;	AMP-dependent synthetase/ligase;
I1KBY5	uncharacterized protein	0.695667	Down	0.0389538	63.391	mitochondria
I1KHU8	Aspartic proteinase nepenthesin-1 OS=Phaseolus vulgaris PE=2 SV=1	1.30633	Up	0.032953	50.757	chloroplast	proteolysis; metabolic process; macromolecule metabolic process; protein metabolic process; primary metabolic process; organic substance metabolic process;		endopeptidase activity; peptidase activity; catalytic activity; aspartic-type endopeptidase activity; peptidase activity, acting on L-amino acid peptides; hydrolase activity; aspartic-type peptidase activity;				IPR032799; IPR033873; IPR021109; IPR033121; IPR032861;	Xylanase inhibitor, C-terminal; CND41-like; Aspartic peptidase domain; Peptidase family A1 domain; Xylanase inhibitor, N-terminal;
I1KHX2	Histone H3-like centromeric protein HTR12 OS=Glycine soja GN=glysoja_021132 PE=3 SV=1	0.549	Down	0.0249418	22.184	nucleus		intracellular organelle; intracellular non-membrane-bounded organelle; intracellular organelle part; macromolecular complex; intracellular part; cell; organelle part; chromosomal part; non-membrane-bounded organelle; nucleosome; organelle; chromatin; cell part; intracellular; chromosome; DNA packaging complex; protein-DNA complex;	organic cyclic compound binding; heterocyclic compound binding; DNA binding; protein heterodimerization activity; binding; protein dimerization activity; nucleic acid binding; protein binding;	K11253			IPR009072; IPR007125;	Histone-fold; Histone H2A/H2B/H3;
I1KPP1	Serine/threonine protein kinase OS=Zea mays GN=ZEAMMB73_544691 PE=2 SV=1	1.61933	Up	0.031994	46.63	cytoskeleton	phosphorylation; cellular protein metabolic process; primary metabolic process; cellular metabolic process; phosphate-containing compound metabolic process; organic substance metabolic process; metabolic process; protein phosphorylation; phosphorus metabolic process; cellular macromolecule metabolic process; cellular protein modification process; protein metabolic process; macromolecule metabolic…		ATP binding; nucleoside phosphate binding; phosphotransferase activity, alcohol group as acceptor; nucleoside binding; ion binding; protein kinase activity; nucleotide binding; organic cyclic compound binding; heterocyclic compound binding; ribonucleoside binding; carbohydrate derivative binding; kinase activity; catalytic activity; ribonucleotide binding; binding; purine ribonucleoside binding; …				IPR000719; IPR001245; IPR011009;	Protein kinase domain; Serine-threonine/tyrosine-protein kinase catalytic domain; Protein kinase-like domain;
I1L009	Auxin-induced in root cultures protein 12 OS=Glycine soja GN=glysoja_015187 PE=4 SV=1	1.358	Up	0.037464	43.419	plasma membrane							IPR005018; IPR006593;	DOMON domain; Cytochrome b561/ferric reductase transmembrane;
I1L7F3	Putative 60S ribosomal protein L14 OS=Glycine soja GN=glysoja_034309 PE=4 SV=1	0.676	Down	0.00364274	15.411	cytoplasm	peptide metabolic process; peptide biosynthetic process; cellular protein metabolic process; nitrogen compound metabolic process; biosynthetic process; cellular amide metabolic process; primary metabolic process; organonitrogen compound biosynthetic process; organic substance biosynthetic process; cellular metabolic process; cellular biosynthetic process; organic substance metabolic process; meta…	ribosome; organelle; intracellular organelle; intracellular non-membrane-bounded organelle; cell part; intracellular; cytoplasm; macromolecular complex; intracellular part; ribonucleoprotein complex; cell; intracellular ribonucleoprotein complex; cytoplasmic part; non-membrane-bounded organelle;	structural constituent of ribosome; structural molecule activity;	K02875	RP-L14e; large subunit ribosomal protein L14e	gmx03010 Ribosome - Glycine max (soybean);	IPR008991; IPR002784; IPR014722;	Translation protein SH3-like domain; Ribosomal protein L14e domain; Ribosomal protein L2 domain 2;
I1LIR4	uncharacterized protein	0.7475	Down	0.0338414	7.6336	cytoplasm
I1LJQ0	uncharacterized protein	0.754	Down	0.0198736	30.579	nucleus							IPR008629;	GUN4-like;
I1LN28	UDP-D-glucuronic acid 4-epimerase OS=Phaseolus vulgaris PE=2 SV=1	1.33133	Up	0.0126248	51.328	nucleus	metabolic process; carbohydrate metabolic process; primary metabolic process; organic substance metabolic process;		isomerase activity; cofactor binding; racemase and epimerase activity, acting on carbohydrates and derivatives; catalytic activity; racemase and epimerase activity; binding; coenzyme binding;	K08679	E5.1.3.6; UDP-glucuronate 4-epimerase [EC:5.1.3.6]	gmx01100 Metabolic pathways - Glycine max (soybean); gmx00520 Amino sugar and nucleotide sugar metabolism - Glycine max (soybean);	IPR001509; IPR016040;	NAD-dependent epimerase/dehydratase; NAD(P)-binding domain;
I1LN47	"Phytoene dehydrogenase, chloroplastic/chromoplastic OS=Glycine soja GN=glysoja_014502 PE=4 SV=1"	0.768	Down	0.00317116	63.445	chloroplast	carotenoid metabolic process; pigment biosynthetic process; isoprenoid metabolic process; single-organism biosynthetic process; pigment metabolic process; oxidation-reduction process; single-organism cellular process; single-organism process; cellular lipid metabolic process; biosynthetic process; primary metabolic process; cellular metabolic process; organic substance biosynthetic process; carot…		oxidoreductase activity, acting on paired donors, with incorporation or reduction of molecular oxygen; catalytic activity; oxidoreductase activity;	K02293	PDS; 15-cis-phytoene desaturase [EC:1.3.5.5]	gmx01100 Metabolic pathways - Glycine max (soybean); gmx01110 Biosynthesis of secondary metabolites - Glycine max (soybean); gmx00906 Carotenoid biosynthesis - Glycine max (soybean);	IPR002937; IPR023753;	Amine oxidase; FAD/NAD(P)-binding domain;
I1LPJ9	uncharacterized protein	0.655	Down	0.00804716	77.569	nucleus			organic cyclic compound binding; heterocyclic compound binding; nucleoside phosphate binding; binding; nucleic acid binding; nucleotide binding; small molecule binding;	K11294			IPR034350; IPR000504; IPR012677;	NUCL, RNA recognition motif 2; RNA recognition motif domain; Nucleotide-binding alpha-beta plait domain;
I1LYF7	uncharacterized protein	0.515667	Down	0.039913	71.154	chloroplast							IPR023214;	HAD-like domain;
I1M1Y5	Guanylate-binding protein 6 OS=Glycine soja GN=glysoja_014248 PE=4 SV=1	1.45	Up	0.0383913	120.35	nucleus			nucleoside phosphate binding; nucleoside binding; ion binding; hydrolase activity, acting on acid anhydrides; hydrolase activity; nucleotide binding; nucleoside-triphosphatase activity; organic cyclic compound binding; heterocyclic compound binding; ribonucleoside binding; carbohydrate derivative binding; pyrophosphatase activity; catalytic activity; ribonucleotide binding; binding; GTPase activi…				IPR015894; IPR027417; IPR030386; IPR003191;	Guanylate-binding protein, N-terminal; P-loop containing nucleoside triphosphate hydrolase; GB1/RHD3-type guanine nucleotide-binding (G) domain; Guanylate-binding protein, C-terminal;
I1M7V5	uncharacterized protein	0.645	Down	0.0332823	56.499	plasma membrane
I1MUE0	GDP-mannose transporter 2 OS=Cajanus cajan GN=KK1_027072 PE=4 SV=1	1.30933	Up	0.0453559	38.182	plasma membrane							IPR004853;	Sugar phosphate transporter domain;
I1MUR0	FAS-associated factor 1 OS=Glycine soja GN=glysoja_033344 PE=4 SV=1	0.594667	Down	0.0355913	65.551	nucleus			protein binding; binding;				IPR001012; IPR029071; IPR009060;	UBX domain; Ubiquitin-related domain; UBA-like;
I1MUX8	Acid beta-fructofuranosidase OS=Glycine soja GN=glysoja_017091 PE=3 SV=1	1.41	Up	0.013776	71.992	chloroplast	metabolic process; carbohydrate metabolic process; primary metabolic process; organic substance metabolic process;		sucrose alpha-glucosidase activity; alpha-glucosidase activity; catalytic activity; hydrolase activity, acting on glycosyl bonds; glucosidase activity; hydrolase activity, hydrolyzing O-glycosyl compounds; hydrolase activity; beta-fructofuranosidase activity;	K01193	INV; beta-fructofuranosidase [EC:3.2.1.26]	gmx01100 Metabolic pathways - Glycine max (soybean); gmx00500 Starch and sucrose metabolism - Glycine max (soybean); gmx00052 Galactose metabolism - Glycine max (soybean);	IPR021792; IPR013148; IPR023296; IPR013189; IPR013320;	Beta-fructofuranosidase; Glycosyl hydrolase family 32, N-terminal; Glycosyl hydrolase, five-bladed beta-propellor domain; Glycosyl hydrolase family 32, C-terminal; Concanavalin A-like lectin/glucanase domain;
I1N4N6	Receptor-like protein kinase FERONIA OS=Glycine soja GN=glysoja_042349 PE=3 SV=1	1.35533	Up	0.00315435	96.859	plasma membrane	phosphorylation; cellular protein metabolic process; primary metabolic process; cellular metabolic process; phosphate-containing compound metabolic process; organic substance metabolic process; metabolic process; protein phosphorylation; phosphorus metabolic process; cellular macromolecule metabolic process; cellular protein modification process; protein metabolic process; macromolecule metabolic…		ATP binding; nucleoside phosphate binding; phosphotransferase activity, alcohol group as acceptor; nucleoside binding; ion binding; protein kinase activity; nucleotide binding; organic cyclic compound binding; heterocyclic compound binding; ribonucleoside binding; carbohydrate derivative binding; kinase activity; catalytic activity; ribonucleotide binding; binding; purine ribonucleoside binding; …				IPR000719; IPR001245; IPR013320; IPR024788; IPR011009;	Protein kinase domain; Serine-threonine/tyrosine-protein kinase catalytic domain; Concanavalin A-like lectin/glucanase domain; Malectin-like carbohydrate-binding domain; Protein kinase-like domain;
I1N5D5	T-complex protein 1 subunit zeta OS=Glycine soja GN=glysoja_036931 PE=3 SV=1	0.687	Down	0.0172542	59.021	cytoplasm	protein folding; cellular process;		ATP binding; nucleoside phosphate binding; nucleoside binding; ion binding; protein binding; nucleotide binding; organic cyclic compound binding; heterocyclic compound binding; ribonucleoside binding; carbohydrate derivative binding; ribonucleotide binding; binding; purine ribonucleoside binding; anion binding; purine ribonucleotide binding; unfolded protein binding; adenyl ribonucleotide binding…	K09498			IPR027410; IPR027409; IPR027413;	TCP-1-like chaperonin intermediate domain; GroEL-like apical domain; GroEL-like equatorial domain;
I1N5Y2	Metalloendoproteinase 1 OS=Glycine soja GN=glysoja_041452 PE=3 SV=1	1.32	Up	0.00842265	32.863	chloroplast	proteolysis; metabolic process; macromolecule metabolic process; protein metabolic process; primary metabolic process; organic substance metabolic process;	extracellular matrix; extracellular region part; extracellular region;	endopeptidase activity; metalloendopeptidase activity; peptidase activity; transition metal ion binding; catalytic activity; binding; ion binding; cation binding; metal ion binding; peptidase activity, acting on L-amino acid peptides; hydrolase activity; metallopeptidase activity; zinc ion binding;				IPR001818; IPR002477; IPR024079; IPR033739; IPR006026;	Peptidase M10, metallopeptidase; Peptidoglycan binding-like; Metallopeptidase, catalytic domain; Peptidase M10A, catalytic domain; Peptidase, metallopeptidase;
I1N6L1	uncharacterized protein	0.685	Down	0.0343691	29.961	chloroplast				K20362
I1NB54	Co-chaperone protein SBA1 OS=Zea mays GN=ZEAMMB73_488396 PE=2 SV=1	0.735667	Down	0.0207623	21.865	cytoplasm							IPR007052; IPR008978;	CS domain; HSP20-like chaperone;
K7KHG3	tRNA-dihydrouridine(47) synthase [NAD(P)(+)]	0.711333	Down	0.0350386	78.784	nucleus	RNA processing; ncRNA processing; cellular aromatic compound metabolic process; oxidation-reduction process; nitrogen compound metabolic process; single-organism process; organic cyclic compound metabolic process; primary metabolic process; cellular metabolic process; organic substance metabolic process; RNA metabolic process; metabolic process; tRNA metabolic process; heterocycle metabolic proce…		nucleoside phosphate binding; flavin adenine dinucleotide binding; ion binding; nucleotide binding; cofactor binding; oxidoreductase activity; oxidoreductase activity, acting on the CH-CH group of donors; heterocyclic compound binding; organic cyclic compound binding; catalytic activity; binding; metal ion binding; cation binding; tRNA dihydrouridine synthase activity; anion binding; small molecu…	K05544			IPR000571; IPR013785;	Zinc finger, CCCH-type; Aldolase-type TIM barrel;
K7KVU4	Snakin-2 OS=Glycine soja GN=glysoja_012254 PE=4 SV=1	1.4475	Up	0.041186	11.431	mitochondria
K7LQ26	uncharacterized protein	0.627333	Down	0.00600229	84.24	nucleus				K13172			IPR013170;	mRNA splicing factor Cwf21 domain;
K7M592	Cucumisin OS=Glycine soja GN=glysoja_009199 PE=4 SV=1	0.761333	Down	0.00353038	79.365	chloroplast	proteolysis; metabolic process; macromolecule metabolic process; protein metabolic process; primary metabolic process; organic substance metabolic process;		serine-type endopeptidase activity; endopeptidase activity; peptidase activity; catalytic activity; serine hydrolase activity; serine-type peptidase activity; peptidase activity, acting on L-amino acid peptides; hydrolase activity;				IPR034197; IPR000209; IPR010259;	Cucumisin-like catalytic domain; Peptidase S8/S53 domain; Peptidase S8 propeptide/proteinase inhibitor I9;
P0CG89	Histone H4	0.74	Down	0.0119923	11.409	nucleus	cellular component biogenesis; cellular component organization; nucleosome organization; cellular macromolecular complex assembly; chromatin assembly or disassembly; macromolecular complex subunit organization; protein-DNA complex assembly; DNA packaging; nucleosome assembly; chromosome organization; cellular component assembly; organelle organization; macromolecular complex assembly; chromatin o…	intracellular organelle; intracellular non-membrane-bounded organelle; intracellular organelle part; macromolecular complex; intracellular part; cell; organelle part; chromosomal part; nucleosome; non-membrane-bounded organelle; intracellular membrane-bounded organelle; organelle; nucleus; chromatin; intracellular; cell part; chromosome; membrane-bounded organelle; DNA packaging complex; protein-…	organic cyclic compound binding; heterocyclic compound binding; DNA binding; protein heterodimerization activity; binding; protein dimerization activity; nucleic acid binding; protein binding;	K11254			IPR009072;	Histone-fold;
A0A0R0FC20	uncharacterized protein	0.606	Down	0.0182755	12.055	chloroplast
I1JJS6	uncharacterized protein	0.676	Down	0.0471524	18.438	chloroplast
I1M094	Pre-mRNA-splicing factor CWC22 like OS=Glycine soja GN=glysoja_026893 PE=4 SV=1	0.7645	Down	0.0210189	99.194	nucleus			organic cyclic compound binding; heterocyclic compound binding; RNA binding; protein binding; binding; nucleic acid binding;	K13100			IPR003891; IPR003890; IPR016024; IPR016021;	Initiation factor eIF-4 gamma, MA3; MIF4G-like, type 3; Armadillo-type fold; MIF4G-like domain;
I1M6J9	RNA-binding protein Musashi like Rbp6 OS=Glycine soja GN=glysoja_028165 PE=4 SV=1	0.6465	Down	0.02164	50.437	nucleus			organic cyclic compound binding; heterocyclic compound binding; RNA binding; nucleoside phosphate binding; binding; nucleic acid binding; nucleotide binding; small molecule binding;	K14411	MSI; RNA-binding protein Musashi	gmx03015 mRNA surveillance pathway - Glycine max (soybean);	IPR034131; IPR000504; IPR012677;	DAZ-associated protein 1, RNA recognition motif 2; RNA recognition motif domain; Nucleotide-binding alpha-beta plait domain;
I1M8B3	uncharacterized protein	0.6755	Down	0.00416165	78.629	chloroplast			protein binding; binding;				IPR011990;	Tetratricopeptide-like helical domain;
K7MWW5	uncharacterized protein	0.4485	Down	0.0285494	41.661	nucleus

## Sheet: L+Fr vs N
Protein accession	Protein description	L+Fr/N Ratio	Regulated Type	L+Fr/N P value	MW [kDa]	Subcellular localization	Biological Process	Cellular Component	Molecular Function	KEGG KO No.	KEGG Gene	KEGG pathway	IPR ID	Domain description
A0A088AWU8	Senescence-associated protein	1.65	Up	0.0409275	19.994	chloroplast							IPR001763;	Rhodanese-like domain;
A0A0F7EWB9	Ribulose bisphosphate carboxylase large chain (Fragment)	0.741333	Down	0.0146284	24.591	mitochondria	single-organism process; carbon fixation; metabolic process; single-organism metabolic process; organic substance metabolic process;		magnesium ion binding; catalytic activity; carbon-carbon lyase activity; binding; ribulose-bisphosphate carboxylase activity; ion binding; carboxy-lyase activity; metal ion binding; cation binding; lyase activity;				IPR000685; IPR017443;	Ribulose bisphosphate carboxylase, large subunit, C-terminal; Ribulose bisphosphate carboxylase, large subunit, ferrodoxin-like N-terminal;
A0A0R0EBT5	Lectin OS=Glycine soja GN=glysoja_041477 PE=3 SV=1	0.580333	Down	0.00466937	25.423	cytoplasm			carbohydrate binding; binding;				IPR001220; IPR013320;	Legume lectin domain; Concanavalin A-like lectin/glucanase domain;
A0A0R0EPA1	uncharacterized protein	0.696667	Down	0.00916657	30.561	plasma membrane	transport; localization; establishment of localization;	membrane;	transporter activity;	K09872			IPR023271;	Aquaporin-like;
A0A0R0ESZ8	Elongation factor 1-alpha	0.3465	Down	0.04333	49.279	cytoplasm	peptide metabolic process; translational elongation; peptide biosynthetic process; cellular protein metabolic process; nitrogen compound metabolic process; biosynthetic process; cellular amide metabolic process; primary metabolic process; organonitrogen compound biosynthetic process; organic substance biosynthetic process; cellular metabolic process; cellular biosynthetic process; organic substan…	intracellular part; cell; cell part; intracellular; cytoplasm;	RNA binding; nucleoside phosphate binding; translation elongation factor activity; nucleoside binding; ion binding; hydrolase activity, acting on acid anhydrides; hydrolase activity; nucleotide binding; nucleoside-triphosphatase activity; heterocyclic compound binding; organic cyclic compound binding; translation factor activity, RNA binding; ribonucleoside binding; carbohydrate derivative bindin…	K03231	EEF1A; elongation factor 1-alpha	gmx03013 RNA transport - Glycine max (soybean);	IPR004160; IPR004161; IPR027417; IPR009001; IPR000795; IPR009000;	Translation elongation factor EFTu/EF1A, C-terminal; Translation elongation factor EFTu-like, domain 2; P-loop containing nucleoside triphosphate hydrolase; Translation elongation factor EF1A/initiation factor IF2gamma, C-terminal; Transcription factor, GTP-binding domain; Translation protein, beta-barrel domain;
A0A0R0EVM7	Glutamine synthetase	0.482	Down	0.0368219	39.14	cytoplasm	glutamine family amino acid metabolic process; cellular amino acid biosynthetic process; glutamine biosynthetic process; organic acid biosynthetic process; single-organism biosynthetic process; small molecule metabolic process; glutamine metabolic process; single-organism cellular process; single-organism process; nitrogen compound metabolic process; biosynthetic process; alpha-amino acid metabol…		ligase activity, forming carbon-nitrogen bonds; ammonia ligase activity; glutamate-ammonia ligase activity; acid-ammonia (or amide) ligase activity; catalytic activity; ligase activity;	K01915	glnA; glutamine synthetase [EC:6.3.1.2]	gmx01100 Metabolic pathways - Glycine max (soybean); gmx00630 Glyoxylate and dicarboxylate metabolism - Glycine max (soybean); gmx01230 Biosynthesis of amino acids - Glycine max (soybean); gmx00910 Nitrogen metabolism - Glycine max (soybean); gmx00220 Arginine biosynthesis - Glycine max (soybean); gmx00250 Alanine, aspartate and glutamate metabolism - Glycine max (soybean);	IPR008146; IPR008147; IPR014746;	Glutamine synthetase, catalytic domain; Glutamine synthetase, beta-Grasp domain; Glutamine synthetase/guanido kinase, catalytic domain;
A0A0R0F016	Carbonic anhydrase	0.542667	Down	0.04605	26.139	cytoplasm	carbon utilization; single-organism process;		transition metal ion binding; catalytic activity; binding; ion binding; metal ion binding; cation binding; lyase activity; hydro-lyase activity; carbonate dehydratase activity; zinc ion binding; carbon-oxygen lyase activity;
A0A0R0F259	Pyruvate decarboxylase isozyme 2 OS=Cajanus cajan GN=KK1_031692 PE=4 SV=1	0.610333	Down	0.0369685	65.272	cytoplasm			magnesium ion binding; vitamin binding; ion binding; lyase activity; cofactor binding; sulfur compound binding; thiamine pyrophosphate binding; heterocyclic compound binding; organic cyclic compound binding; catalytic activity; carbon-carbon lyase activity; binding; carboxy-lyase activity; cation binding; metal ion binding; anion binding; coenzyme binding; small molecule binding;	K01568	PDC; pyruvate decarboxylase [EC:4.1.1.1]	gmx01100 Metabolic pathways - Glycine max (soybean); gmx01110 Biosynthesis of secondary metabolites - Glycine max (soybean); gmx00010 Glycolysis / Gluconeogenesis - Glycine max (soybean);	IPR012000; IPR029035; IPR029061; IPR011766; IPR012001;	Thiamine pyrophosphate enzyme, central domain; DHS-like NAD/FAD-binding domain; Thiamin diphosphate-binding fold; Thiamine pyrophosphate enzyme, C-terminal TPP-binding; Thiamine pyrophosphate enzyme, N-terminal TPP-binding domain;
A0A0R0F3E9	Putative Xaa-Pro aminopeptidase P OS=Glycine soja GN=glysoja_001869 PE=3 SV=1	0.698	Down	0.0170581	77.636	chloroplast			peptidase activity; exopeptidase activity; catalytic activity; metalloaminopeptidase activity; metalloexopeptidase activity; peptidase activity, acting on L-amino acid peptides; aminopeptidase activity; hydrolase activity; metallopeptidase activity;	K01262			IPR029149; IPR000994; IPR033740; IPR028980; IPR032416; IPR000587;	Creatinase/Aminopeptidase P/Spt16, N-terminal; Peptidase M24; Aminopeptidase P; Creatinase/Aminopeptidase P, N-terminal; Peptidase M24, C-terminal domain; Creatinase, N-terminal;
A0A0R0F5U2	Ras-related protein RABE1c OS=Glycine soja GN=glysoja_025497 PE=4 SV=1	0.573667	Down	0.00632249	23.904	cytoplasm	regulation of cellular process; single organism signaling; cellular response to stimulus; signal transduction; regulation of biological process; cell communication; intracellular signal transduction; single-organism process; small GTPase mediated signal transduction; signaling; response to stimulus; cellular process; biological regulation;		nucleoside phosphate binding; nucleoside binding; ion binding; nucleotide binding; organic cyclic compound binding; heterocyclic compound binding; ribonucleoside binding; carbohydrate derivative binding; ribonucleotide binding; binding; purine ribonucleoside binding; anion binding; purine ribonucleotide binding; purine nucleoside binding; guanyl ribonucleotide binding; guanyl nucleotide binding; …	K07901	RAB8A; Ras-related protein Rab-8A	gmx04144 Endocytosis - Glycine max (soybean);	IPR005225; IPR027417;	Small GTP-binding protein domain; P-loop containing nucleoside triphosphate hydrolase;
A0A0R0F761	Beta-form rubisco activase OS=Glycine max GN=RCAbeta PE=2 SV=1	0.682667	Down	0.00120107	48.894	chloroplast			ATP binding; nucleoside phosphate binding; nucleoside binding; ion binding; nucleotide binding; organic cyclic compound binding; heterocyclic compound binding; ribonucleoside binding; carbohydrate derivative binding; ribonucleotide binding; binding; purine ribonucleoside binding; anion binding; purine ribonucleotide binding; adenyl ribonucleotide binding; adenyl nucleotide binding; purine nucleos…				IPR003959; IPR027417;	ATPase, AAA-type, core; P-loop containing nucleoside triphosphate hydrolase;
A0A0R0F7Q2	uncharacterized protein	1.7295	Up	0.0228221	74.65	nucleus			organic cyclic compound binding; heterocyclic compound binding; nucleoside phosphate binding; binding; nucleic acid binding; protein binding; nucleotide binding; small molecule binding;				IPR000504; IPR001202; IPR012677;	RNA recognition motif domain; WW domain; Nucleotide-binding alpha-beta plait domain;
A0A0R0F8Z5	Xylose isomerase	0.709	Down	0.0353868	53.926	endoplasmic reticulum	metabolic process; carbohydrate metabolic process; primary metabolic process; organic substance metabolic process;		isomerase activity; intramolecular oxidoreductase activity; catalytic activity; intramolecular oxidoreductase activity, interconverting aldoses and ketoses; xylose isomerase activity;	K01805	xylA; xylose isomerase [EC:5.3.1.5]	gmx00051 Fructose and mannose metabolism - Glycine max (soybean); gmx01100 Metabolic pathways - Glycine max (soybean); gmx00040 Pentose and glucuronate interconversions - Glycine max (soybean);	IPR013022;	Xylose isomerase-like, TIM barrel domain;
A0A0R0FQA7	Salicylate O-methyltransferase OS=Glycine soja GN=glysoja_046050 PE=4 SV=1	0.693	Down	0.00879732	41.232	nucleus			transferase activity, transferring one-carbon groups; methyltransferase activity; catalytic activity; transferase activity;				IPR029063;	S-adenosyl-L-methionine-dependent methyltransferase;
A0A0R0FUH4	uncharacterized protein	1.56333	Up	0.0395732	140.42	nucleus	regulation of cellular process; regulation of gene expression; regulation of transcription, DNA-templated; regulation of cellular biosynthetic process; regulation of primary metabolic process; regulation of macromolecule metabolic process; regulation of nucleobase-containing compound metabolic process; regulation of macromolecule biosynthetic process; regulation of cellular metabolic process; reg…		transcription factor activity, transcription factor binding; transcription cofactor activity; transcription factor activity, protein binding;	K14972			IPR003101;	Coactivator CBP, KIX domain;
A0A0R0G0P5	Aspartic proteinase nepenthesin-2 OS=Glycine soja GN=glysoja_012427 PE=3 SV=1	0.572	Down	0.00634522	45.028	nucleus	proteolysis; metabolic process; macromolecule metabolic process; protein metabolic process; primary metabolic process; organic substance metabolic process;		endopeptidase activity; peptidase activity; catalytic activity; aspartic-type endopeptidase activity; peptidase activity, acting on L-amino acid peptides; hydrolase activity; aspartic-type peptidase activity;				IPR032799; IPR033121; IPR021109; IPR032861;	Xylanase inhibitor, C-terminal; Peptidase family A1 domain; Aspartic peptidase domain; Xylanase inhibitor, N-terminal;
A0A0R0G7L1	uncharacterized protein	0.551	Down	0.0240505	12.908	extracellular	transport; lipid transport; single-organism localization; single-organism process; lipid localization; organic substance transport; macromolecule localization; localization; single-organism transport; establishment of localization;		lipid binding; binding;				IPR016140;	Bifunctional inhibitor/plant lipid transfer protein/seed storage helical domain;
A0A0R0G928	uncharacterized protein	0.748333	Down	0.032498	130.92	nucleus	modification-dependent macromolecule catabolic process; protein modification by small protein removal; cellular macromolecule catabolic process; proteolysis involved in cellular protein catabolic process; cellular protein catabolic process; modification-dependent protein catabolic process; cellular protein metabolic process; ubiquitin-dependent protein catabolic process; protein modification by s…		peptidase activity; thiol-dependent ubiquitinyl hydrolase activity; catalytic activity; binding; ubiquitin-like protein-specific protease activity; ubiquitinyl hydrolase activity; peptidase activity, acting on L-amino acid peptides; cysteine-type peptidase activity; hydrolase activity; protein binding;	K11838			IPR008974; IPR024729; IPR002083; IPR028889; IPR001394; IPR029346;	TRAF-like; Ubiquitin carboxyl-terminal hydrolase 7, ICP0-binding domain; MATH/TRAF domain; Ubiquitin specific protease domain; Peptidase C19, ubiquitin carboxyl-terminal hydrolase; Ubiquitin carboxyl-terminal hydrolase, C-terminal;
A0A0R0GDY6	"Acetyl-CoA acetyltransferase, cytosolic 1 OS=Glycine soja GN=glysoja_031194 PE=3 SV=1"	0.671	Down	0.0206859	41.556	cytoplasm	metabolic process;		transferase activity, transferring acyl groups; transferase activity, transferring acyl groups other than amino-acyl groups; catalytic activity; transferase activity;	K00626	E2.3.1.9; acetyl-CoA C-acetyltransferase [EC:2.3.1.9]	gmx00380 Tryptophan metabolism - Glycine max (soybean); gmx00280 Valine, leucine and isoleucine degradation - Glycine max (soybean); gmx00071 Fatty acid degradation - Glycine max (soybean); gmx01212 Fatty acid metabolism - Glycine max (soybean); gmx00650 Butanoate metabolism - Glycine max (soybean); gmx01110 Biosynthesis of secondary metabolites - Glycine max (soybean); gmx01200 Carbon metabolism…	IPR016039; IPR020616; IPR020617;	Thiolase-like; Thiolase, N-terminal; Thiolase, C-terminal;
A0A0R0GI14	uncharacterized protein	0.354	Down	0.00207945	41.327	vacuolar membrane	proteolysis; metabolic process; macromolecule metabolic process; protein metabolic process; primary metabolic process; organic substance metabolic process;		peptidase activity; hydrolase activity; catalytic activity;	K01369
A0A0R0GJH5	Adenylyltransferase and sulfurtransferase MOCS3 OS=Glycine max GN=MOCS3 PE=3 SV=1	1.48733	Up	0.00489933	36.477	cytoplasm			small protein activating enzyme activity; ligase activity, forming carbon-sulfur bonds; catalytic activity; ligase activity;	K11996	MOCS3; adenylyltransferase and sulfurtransferase [EC:2.7.7.80 2.8.1.11]	gmx04122 Sulfur relay system - Glycine max (soybean);	IPR001763; IPR000594; IPR016040;	Rhodanese-like domain; THIF-type NAD/FAD binding fold; NAD(P)-binding domain;
A0A0R0GYG1	"Photosystem I reaction center subunit VI, chloroplastic OS=Glycine soja GN=glysoja_022306 PE=4 SV=1"	0.752667	Down	0.00668632	14.825	chloroplast	metabolic process; cellular metabolic process; cellular process; photosynthesis;	membrane; membrane protein complex; macromolecular complex; intracellular part; cell; photosynthetic membrane; photosystem; photosystem I reaction center; cell part; intracellular; membrane part; thylakoid; protein complex; thylakoid part; photosystem I;		K02695	psaH; photosystem I subunit VI	gmx01100 Metabolic pathways - Glycine max (soybean); gmx00195 Photosynthesis - Glycine max (soybean);	IPR029027;	Single alpha-helix domain;
A0A0R0H3J8	MAR-binding filament-like protein 1-1 OS=Glycine soja GN=glysoja_006607 PE=4 SV=1	0.530333	Down	0.0242831	82.689	chloroplast
A0A0R0H8Q8	60S ribosomal protein L38 OS=Glycine soja GN=glysoja_010467 PE=3 SV=1	1.45533	Up	0.0382456	8.0244	nucleus	peptide metabolic process; peptide biosynthetic process; cellular protein metabolic process; nitrogen compound metabolic process; biosynthetic process; cellular amide metabolic process; primary metabolic process; organonitrogen compound biosynthetic process; organic substance biosynthetic process; cellular metabolic process; cellular biosynthetic process; organic substance metabolic process; meta…	ribosome; organelle; intracellular organelle; intracellular non-membrane-bounded organelle; cell part; intracellular; cytoplasm; macromolecular complex; intracellular part; ribonucleoprotein complex; cell; intracellular ribonucleoprotein complex; cytoplasmic part; non-membrane-bounded organelle;	structural constituent of ribosome; structural molecule activity;	K02923	RP-L38e; large subunit ribosomal protein L38e	gmx03010 Ribosome - Glycine max (soybean);
A0A0R0H8T4	Ribulose bisphosphate carboxylase large chain (Fragment) OS=Glycine soja GN=glysoja_028931 PE=4 SV=1	0.550667	Down	0.0461944	15.824	chloroplast			magnesium ion binding; cation binding; metal ion binding; binding; ion binding;				IPR000685;	Ribulose bisphosphate carboxylase, large subunit, C-terminal;
A0A0R0HHS8	Serine/threonine-protein kinase CTR1 OS=Glycine soja GN=glysoja_007676 PE=3 SV=1	0.447	Down	0.016277	85.482	nucleus	phosphorylation; cellular protein metabolic process; primary metabolic process; cellular metabolic process; phosphate-containing compound metabolic process; organic substance metabolic process; metabolic process; protein phosphorylation; phosphorus metabolic process; cellular macromolecule metabolic process; cellular protein modification process; protein metabolic process; macromolecule metabolic…		ATP binding; nucleoside phosphate binding; phosphotransferase activity, alcohol group as acceptor; nucleoside binding; ion binding; protein kinase activity; nucleotide binding; organic cyclic compound binding; heterocyclic compound binding; ribonucleoside binding; carbohydrate derivative binding; kinase activity; catalytic activity; ribonucleotide binding; binding; purine ribonucleoside binding; …				IPR000719; IPR001245; IPR011009;	Protein kinase domain; Serine-threonine/tyrosine-protein kinase catalytic domain; Protein kinase-like domain;
A0A0R0HJ32	MAR-binding filament-like protein 1-1 OS=Glycine soja GN=glysoja_008202 PE=4 SV=1	1.4875	Up	0.00646359	81.913	chloroplast
A0A0R0HJA5	Superoxide dismutase [Cu-Zn]	1.48833	Up	0.029505	20.83	chloroplast	superoxide metabolic process; metabolic process; reactive oxygen species metabolic process; oxidation-reduction process; single-organism metabolic process; single-organism process; cellular process; cellular metabolic process;		superoxide dismutase activity; catalytic activity; oxidoreductase activity, acting on superoxide radicals as acceptor; binding; ion binding; antioxidant activity; cation binding; metal ion binding; oxidoreductase activity;	K04565	SOD1; superoxide dismutase, Cu-Zn family [EC:1.15.1.1]	gmx04146 Peroxisome - Glycine max (soybean);	IPR001424;	Superoxide dismutase, copper/zinc binding domain;
A0A0R0HR30	Monodehydroascorbate reductase OS=Glycine soja GN=glysoja_007849 PE=4 SV=1	0.596333	Down	0.00129952	47.039	cytoplasm	regulation of cellular process; homeostatic process; regulation of biological quality; metabolic process; regulation of biological process; oxidation-reduction process; single-organism metabolic process; cell redox homeostasis; single-organism cellular process; cellular homeostasis; single-organism process; cellular process; biological regulation;		organic cyclic compound binding; heterocyclic compound binding; nucleoside phosphate binding; flavin adenine dinucleotide binding; catalytic activity; binding; ion binding; anion binding; nucleotide binding; cofactor binding; oxidoreductase activity; small molecule binding; coenzyme binding;	K08232	E1.6.5.4; monodehydroascorbate reductase (NADH) [EC:1.6.5.4]	gmx01100 Metabolic pathways - Glycine max (soybean); gmx00053 Ascorbate and aldarate metabolism - Glycine max (soybean);	IPR016156; IPR004099; IPR023753;	FAD/NAD-linked reductase, dimerisation domain; Pyridine nucleotide-disulphide oxidoreductase, dimerisation domain; FAD/NAD(P)-binding domain;
A0A0R0HTS2	uncharacterized protein	0.699333	Down	0.0262739	25.959	chloroplast							IPR016123;	Mog1/PsbP, alpha/beta/alpha sandwich;
A0A0R0HWI3	Sieve element occlusion by forisomes 3 OS=Glycine max GN=SEO-F3 PE=2 SV=1	0.619	Down	0.0424715	76.703	chloroplast							IPR027942; IPR027944;	Sieve element occlusion, N-terminal; Sieve element occlusion, C-terminal;
A0A0R0HXF6	40S ribosomal protein S18 OS=Glycine soja GN=glysoja_011488 PE=3 SV=1	2.03867	Up	0.026743	13.547	cytoplasm	peptide metabolic process; peptide biosynthetic process; cellular protein metabolic process; nitrogen compound metabolic process; biosynthetic process; cellular amide metabolic process; primary metabolic process; organonitrogen compound biosynthetic process; organic substance biosynthetic process; cellular metabolic process; cellular biosynthetic process; organic substance metabolic process; meta…	ribosome; organelle; intracellular organelle; intracellular non-membrane-bounded organelle; cell part; intracellular; cytoplasm; macromolecular complex; intracellular part; ribonucleoprotein complex; cell; intracellular ribonucleoprotein complex; cytoplasmic part; non-membrane-bounded organelle;	organic cyclic compound binding; heterocyclic compound binding; RNA binding; binding; nucleic acid binding; structural molecule activity; structural constituent of ribosome;				IPR010979;	Ribosomal protein S13-like, H2TH;
A0A0R0I177	Monodehydroascorbate reductase OS=Glycine soja GN=glysoja_044788 PE=4 SV=1	0.397667	Down	0.0134108	46.851	cytoplasm	regulation of cellular process; homeostatic process; regulation of biological quality; metabolic process; regulation of biological process; oxidation-reduction process; single-organism metabolic process; cell redox homeostasis; single-organism cellular process; cellular homeostasis; single-organism process; cellular process; biological regulation;		organic cyclic compound binding; heterocyclic compound binding; nucleoside phosphate binding; flavin adenine dinucleotide binding; catalytic activity; binding; ion binding; anion binding; nucleotide binding; cofactor binding; oxidoreductase activity; small molecule binding; coenzyme binding;	K08232	E1.6.5.4; monodehydroascorbate reductase (NADH) [EC:1.6.5.4]	gmx01100 Metabolic pathways - Glycine max (soybean); gmx00053 Ascorbate and aldarate metabolism - Glycine max (soybean);	IPR016156; IPR004099; IPR023753;	FAD/NAD-linked reductase, dimerisation domain; Pyridine nucleotide-disulphide oxidoreductase, dimerisation domain; FAD/NAD(P)-binding domain;
A0A0R0I4S4	uncharacterized protein	0.044	Down	0.000259764	32.722	cytoplasm
A0A0R0I9A1	3-ketoacyl-CoA synthase	0.612	Down	0.0264185	56.093	plasma membrane	single-organism biosynthetic process; organic acid biosynthetic process; small molecule metabolic process; single-organism cellular process; single-organism process; cellular lipid metabolic process; biosynthetic process; fatty acid metabolic process; primary metabolic process; cellular metabolic process; fatty acid biosynthetic process; organic substance biosynthetic process; cellular biosynthet…	membrane;	transferase activity, transferring acyl groups; transferase activity, transferring acyl groups other than amino-acyl groups; catalytic activity; transferase activity;	K15397	KCS; 3-ketoacyl-CoA synthase [EC:2.3.1.199]	gmx00062 Fatty acid elongation - Glycine max (soybean); gmx01110 Biosynthesis of secondary metabolites - Glycine max (soybean);	IPR016039; IPR013747; IPR013601;	Thiolase-like; 3-Oxoacyl-[acyl-carrier-protein (ACP)] synthase III, C-terminal; FAE1/Type III polyketide synthase-like protein;
A0A0R0IIS7	Succinate-semialdehyde dehydrogenase (Acetylating) OS=Glycine soja GN=glysoja_003011 PE=4 SV=1	0.566667	Down	0.00185165	45.433	chloroplast	single-organism process; metabolic process; oxidation-reduction process; single-organism metabolic process;		catalytic activity; oxidoreductase activity;				IPR011032; IPR020843; IPR016040; IPR013154; IPR013149;	GroES-like; Polyketide synthase, enoylreductase domain; NAD(P)-binding domain; Alcohol dehydrogenase, N-terminal; Alcohol dehydrogenase, C-terminal;
A0A0R0IKR4	uncharacterized protein	1.38867	Up	0.0170322	66.295	chloroplast	peptide metabolic process; cellular aromatic compound metabolic process; cellular protein metabolic process; single-organism process; biosynthetic process; organonitrogen compound biosynthetic process; tRNA aminoacylation; cellular metabolic process; organic substance metabolic process; metabolic process; cellular amino acid metabolic process; heterocycle metabolic process; nucleobase-containing …	intracellular part; cell; cell part; intracellular; cytoplasm;	ligase activity, forming aminoacyl-tRNA and related compounds; ATP binding; nucleoside phosphate binding; ligase activity, forming carbon-oxygen bonds; ligase activity; nucleoside binding; ion binding; nucleotide binding; organic cyclic compound binding; heterocyclic compound binding; ribonucleoside binding; carbohydrate derivative binding; catalytic activity; ribonucleotide binding; binding; nuc…	K01876	DARS; aspartyl-tRNA synthetase [EC:6.1.1.12]	gmx00970 Aminoacyl-tRNA biosynthesis - Glycine max (soybean);	IPR012340; IPR004364; IPR004365; IPR029351; IPR004115; IPR006195;	Nucleic acid-binding, OB-fold; Aminoacyl-tRNA synthetase, class II (D/K/N); OB-fold nucleic acid binding domain, AA-tRNA synthetase-type; GAD domain; GAD-like domain; Aminoacyl-tRNA synthetase, class II;
A0A0R0IP85	Lipoxygenase	0.589667	Down	0.0184165	98.684	cytoplasm	single-organism process; metabolic process; oxidation-reduction process; single-organism metabolic process;		oxidoreductase activity, acting on single donors with incorporation of molecular oxygen, incorporation of two atoms of oxygen; oxidoreductase activity, acting on single donors with incorporation of molecular oxygen; catalytic activity; binding; dioxygenase activity; ion binding; cation binding; metal ion binding; protein binding; oxidoreductase activity;	K15718	LOX1_5; linoleate 9S-lipoxygenase [EC:1.13.11.58]	gmx00591 Linoleic acid metabolism - Glycine max (soybean);	IPR027433; IPR001024; IPR013819;	Lipoxygenase, domain 3; PLAT/LH2 domain; Lipoxygenase, C-terminal;
A0A0R0IP95	"Ferredoxin-1, chloroplastic OS=Glycine soja GN=glysoja_023309 PE=4 SV=1"	0.477333	Down	0.00181133	11.247	chloroplast	metabolic process; generation of precursor metabolites and energy; single-organism metabolic process; oxidation-reduction process; single-organism cellular process; electron transport chain; single-organism process; cellular metabolic process; cellular process;		electron carrier activity; 2 iron, 2 sulfur cluster binding; binding; iron-sulfur cluster binding; metal cluster binding;				IPR001041; IPR012675;	2Fe-2S ferredoxin-type iron-sulfur binding domain; Beta-grasp domain;
A0A0R0IUQ7	Alpha-amylase OS=Glycine soja GN=glysoja_029590 PE=4 SV=1	0.551667	Down	0.00714238	92.543	cytoplasm	metabolic process; carbohydrate metabolic process; primary metabolic process; organic substance metabolic process;		alpha-amylase activity; amylase activity; catalytic activity; binding; ion binding; hydrolase activity, acting on glycosyl bonds; cation binding; hydrolase activity, hydrolyzing O-glycosyl compounds; metal ion binding; hydrolase activity; calcium ion binding;				IPR013780; IPR017853; IPR013781; IPR006047; IPR012850;	Glycosyl hydrolase, all-beta; Glycoside hydrolase superfamily; Glycoside hydrolase, catalytic domain; Glycosyl hydrolase, family 13, catalytic domain; Alpha-amylase, C-terminal beta-sheet;
A0A0R0IVL3	uncharacterized protein	0.487667	Down	0.00679027	23.41	cytoplasm
A0A0R0J537	uncharacterized protein	0.602333	Down	0.0222119	32.284	chloroplast
A0A0R0J5G7	Protein mrp like OS=Glycine soja GN=glysoja_019024 PE=3 SV=1	0.739333	Down	0.0283667	50.179	plasma membrane			ATP binding; nucleoside phosphate binding; nucleoside binding; ion binding; nucleotide binding; organic cyclic compound binding; heterocyclic compound binding; ribonucleoside binding; carbohydrate derivative binding; ribonucleotide binding; binding; purine ribonucleoside binding; anion binding; purine ribonucleotide binding; adenyl ribonucleotide binding; adenyl nucleotide binding; purine nucleos…				IPR010376; IPR002744; IPR027417;	Domain of unknown function DUF971; Domain of unknown function DUF59; P-loop containing nucleoside triphosphate hydrolase;
A0A0R0J7Q6	"Acylpyruvase FAHD1, mitochondrial OS=Glycine soja GN=glysoja_009816 PE=4 SV=1"	0.5955	Down	0.0144649	23.967	cytoplasm	metabolic process;		catalytic activity;	K01557	FAHD1; acylpyruvate hydrolase [EC:3.7.1.5]	gmx01100 Metabolic pathways - Glycine max (soybean); gmx00350 Tyrosine metabolism - Glycine max (soybean);	IPR011234;	Fumarylacetoacetase, C-terminal-related;
A0A0R0JA61	Monosaccharide-sensing protein 2 OS=Glycine soja GN=glysoja_013781 PE=3 SV=1	0.597	Down	0.0212852	55.716	vacuolar membrane	transport; transmembrane transport; localization; establishment of localization;	intrinsic component of membrane; membrane; integral component of membrane; membrane part;	substrate-specific transporter activity; substrate-specific transmembrane transporter activity; transporter activity; transmembrane transporter activity;				IPR020846;	Major facilitator superfamily domain;
A0A0R0JN26	uncharacterized protein	1.32233	Up	0.0319408	118.26	nucleus
A0A0R0JR59	Copper chaperone for superoxide dismutase OS=Glycine soja GN=glysoja_030920 PE=4 SV=1	1.56567	Up	0.0345454	31.549	chloroplast	transport; superoxide metabolic process; metabolic process; cation transport; reactive oxygen species metabolic process; oxidation-reduction process; single-organism metabolic process; metal ion transport; ion transport; single-organism process; localization; cellular process; cellular metabolic process; establishment of localization;		metal ion binding; cation binding; binding; ion binding;	K04569			IPR006121; IPR001424;	Heavy metal-associated domain, HMA; Superoxide dismutase, copper/zinc binding domain;
A0A0R0JRN7	"Thylakoid lumenal 16.5 kDa protein, chloroplastic OS=Glycine soja GN=glysoja_047977 PE=4 SV=1"	0.647667	Down	0.0390611	24.743	chloroplast
A0A0R0JUR8	Epoxide hydrolase 2 OS=Glycine soja GN=glysoja_017177 PE=4 SV=1	0.578667	Down	0.0157163	35.406	cytoplasm			catalytic activity;				IPR029058; IPR000073;	Alpha/Beta hydrolase fold; Alpha/beta hydrolase fold-1;
A0A0R0JVM8	"Putative glucan 1,3-beta-glucosidase A OS=Glycine soja GN=glysoja_033280 PE=4 SV=1"	0.698667	Down	0.0466718	107.58	chloroplast	metabolic process; carbohydrate metabolic process; primary metabolic process; organic substance metabolic process;		hydrolase activity, hydrolyzing O-glycosyl compounds; hydrolase activity; catalytic activity; hydrolase activity, acting on glycosyl bonds;				IPR017853; IPR001547; IPR013781; IPR008999;	Glycoside hydrolase superfamily; Glycoside hydrolase, family 5; Glycoside hydrolase, catalytic domain; Actin cross-linking;
A0A0R0JYU2	Ras-related protein RABH1b OS=Glycine soja GN=glysoja_012971 PE=4 SV=1	0.553667	Down	0.022584	22.943	chloroplast	regulation of cellular process; single organism signaling; cellular response to stimulus; signal transduction; regulation of biological process; cell communication; intracellular signal transduction; single-organism process; small GTPase mediated signal transduction; signaling; response to stimulus; cellular process; biological regulation;		nucleoside phosphate binding; nucleoside binding; ion binding; nucleotide binding; organic cyclic compound binding; heterocyclic compound binding; ribonucleoside binding; carbohydrate derivative binding; ribonucleotide binding; binding; purine ribonucleoside binding; anion binding; purine ribonucleotide binding; purine nucleoside binding; guanyl ribonucleotide binding; guanyl nucleotide binding; …	K07893			IPR005225; IPR027417;	Small GTP-binding protein domain; P-loop containing nucleoside triphosphate hydrolase;
A0A0R0K1F4	Histone chaperone ASF1B OS=Glycine soja GN=glysoja_013666 PE=4 SV=1	0.460333	Down	0.042205	19.079	cytoplasm	chromatin assembly or disassembly; cellular component organization; chromatin organization; chromosome organization; cellular process; organelle organization; cellular component organization or biogenesis;	organelle; intracellular membrane-bounded organelle; intracellular organelle; nucleus; cell part; intracellular; intracellular part; membrane-bounded organelle; cell;		K10753
A0A0R0K5E1	uncharacterized protein	0.724667	Down	0.0107103	41.527	nucleus			protein binding; binding;	K09613			IPR000555;	JAB1/MPN/MOV34 metalloenzyme domain;
A0A0R0KA84	Glyceraldehyde-3-phosphate dehydrogenase	0.511	Down	0.00227557	36.841	cytoplasm	glucose metabolic process; single-organism carbohydrate metabolic process; metabolic process; oxidation-reduction process; single-organism metabolic process; small molecule metabolic process; monosaccharide metabolic process; single-organism process; primary metabolic process; carbohydrate metabolic process; hexose metabolic process; organic substance metabolic process;		oxidoreductase activity, acting on the aldehyde or oxo group of donors, NAD or NADP as acceptor; organic cyclic compound binding; heterocyclic compound binding; nucleoside phosphate binding; NAD binding; catalytic activity; binding; oxidoreductase activity, acting on the aldehyde or oxo group of donors; NADP binding; nucleotide binding; cofactor binding; oxidoreductase activity; coenzyme binding;…	K00134	GAPDH; glyceraldehyde 3-phosphate dehydrogenase [EC:1.2.1.12]	gmx01100 Metabolic pathways - Glycine max (soybean); gmx01230 Biosynthesis of amino acids - Glycine max (soybean); gmx01110 Biosynthesis of secondary metabolites - Glycine max (soybean); gmx01200 Carbon metabolism - Glycine max (soybean); gmx00710 Carbon fixation in photosynthetic organisms - Glycine max (soybean); gmx00010 Glycolysis / Gluconeogenesis - Glycine max (soybean);	IPR020829; IPR016040; IPR020828;	Glyceraldehyde 3-phosphate dehydrogenase, catalytic domain; NAD(P)-binding domain; Glyceraldehyde 3-phosphate dehydrogenase, NAD(P) binding domain;
A0A0R0KCQ0	Cellulose synthase-like protein G2 (Fragment) OS=Glycine soja GN=glysoja_018444 PE=4 SV=1	0.557667	Down	0.0298124	79.608	chloroplast	carbohydrate biosynthetic process; single-organism biosynthetic process; cellular glucan metabolic process; polysaccharide biosynthetic process; cellulose metabolic process; glucan metabolic process; single-organism cellular process; single-organism process; cellular polysaccharide biosynthetic process; biosynthetic process; primary metabolic process; carbohydrate metabolic process; organic subst…	membrane;	cellulose synthase activity; transferase activity, transferring hexosyl groups; catalytic activity; UDP-glucosyltransferase activity; cellulose synthase (UDP-forming) activity; UDP-glycosyltransferase activity; glucosyltransferase activity; transferase activity, transferring glycosyl groups; transferase activity;				IPR029044;	Nucleotide-diphospho-sugar transferases;
A0A0R0KEL3	Arginase OS=Glycine soja GN=glysoja_030982 PE=4 SV=1	0.681333	Down	0.00865233	37.282	mitochondria			metal ion binding; cation binding; binding; ion binding;	K01476	E3.5.3.1; arginase [EC:3.5.3.1]	gmx01100 Metabolic pathways - Glycine max (soybean); gmx01230 Biosynthesis of amino acids - Glycine max (soybean); gmx00330 Arginine and proline metabolism - Glycine max (soybean); gmx01110 Biosynthesis of secondary metabolites - Glycine max (soybean); gmx00220 Arginine biosynthesis - Glycine max (soybean);	IPR023696;	Ureohydrolase domain;
A0A0R0KGM3	uncharacterized protein	1.35967	Up	0.030229	10.146	extracellular
A0A0R0KHV8	CCR4-NOT transcription complex subunit 1 OS=Glycine soja GN=glysoja_038184 PE=4 SV=1	1.47367	Up	0.0182994	270.55	chloroplast				K12604	CNOT1; CCR4-NOT transcription complex subunit 1	gmx03018 RNA degradation - Glycine max (soybean);	IPR032193; IPR007196; IPR032191; IPR032194; IPR024557;	CCR4-NOT transcription complex subunit 1, TTP binding domain; CCR4-Not complex component, Not1, C-terminal; CCR4-NOT transcription complex subunit 1, CAF1-binding domain; CCR4-NOT transcription complex subunit 1, HEAT repeat; CCR4-Not complex, Not1 subunit, domain of unknown function DUF3819;
A0A0R0KIR5	"Ferredoxin-dependent glutamate synthase 1, chloroplastic OS=Glycine soja GN=glysoja_025860 PE=4 SV=1"	0.629	Down	0.00371716	166.64	chloroplast	dicarboxylic acid metabolic process; organic acid biosynthetic process; single-organism process; biosynthetic process; organonitrogen compound biosynthetic process; cellular metabolic process; glutamine family amino acid biosynthetic process; organic substance metabolic process; metabolic process; cellular amino acid metabolic process; alpha-amino acid biosynthetic process; glutamate metabolic pr…		glutamate synthase activity; oxidoreductase activity, acting on the CH-NH2 group of donors; catalytic activity; oxidoreductase activity;	K00284	E1.4.7.1; glutamate synthase (ferredoxin) [EC:1.4.7.1]	gmx00630 Glyoxylate and dicarboxylate metabolism - Glycine max (soybean); gmx00910 Nitrogen metabolism - Glycine max (soybean);	IPR013785; IPR002489; IPR029055; IPR006982; IPR002932; IPR017932;	Aldolase-type TIM barrel; Glutamate synthase, alpha subunit, C-terminal; Nucleophile aminohydrolases, N-terminal; Glutamate synthase, central-N; Glutamate synthase domain; Glutamine amidotransferase type 2 domain;
A0A0R0KJF0	Methylenetetrahydrofolate reductase	0.641	Down	0.0139297	64.385	cytoplasm	sulfur compound metabolic process; oxidation-reduction process; small molecule metabolic process; aspartate family amino acid metabolic process; single-organism cellular process; nitrogen compound metabolic process; single-organism process; alpha-amino acid metabolic process; primary metabolic process; cellular metabolic process; sulfur amino acid metabolic process; organic substance metabolic pr…		oxidoreductase activity, acting on the CH-NH group of donors; oxidoreductase activity, acting on the CH-NH group of donors, NAD or NADP as acceptor; methylenetetrahydrofolate reductase (NAD(P)H) activity; catalytic activity; oxidoreductase activity;	K00297	metF; methylenetetrahydrofolate reductase (NADPH) [EC:1.5.1.20]	gmx01100 Metabolic pathways - Glycine max (soybean); gmx00670 One carbon pool by folate - Glycine max (soybean); gmx01200 Carbon metabolism - Glycine max (soybean);	IPR029041;	FAD-linked oxidoreductase-like;
A0A0R0KKJ8	uncharacterized protein	0.671667	Down	0.0166007	20.385	chloroplast
A0A0R0KNW9	"GDP-mannose 3',5'-epimerase OS=Glycine max GN=GME1 PE=2 SV=1"	2.26833	Up	0.0350204	42.536	cytoskeleton			organic cyclic compound binding; heterocyclic compound binding; nucleoside phosphate binding; GDP-mannose 3,5-epimerase activity; isomerase activity; NAD binding; catalytic activity; racemase and epimerase activity; racemase and epimerase activity, acting on carbohydrates and derivatives; binding; nucleotide binding; cofactor binding; small molecule binding; coenzyme binding;	K10046	GME; GDP-D-mannose 3', 5'-epimerase [EC:5.1.3.18 5.1.3.-]	gmx01100 Metabolic pathways - Glycine max (soybean); gmx00520 Amino sugar and nucleotide sugar metabolism - Glycine max (soybean); gmx00053 Ascorbate and aldarate metabolism - Glycine max (soybean); gmx01110 Biosynthesis of secondary metabolites - Glycine max (soybean);	IPR001509; IPR016040; IPR033890;	NAD-dependent epimerase/dehydratase; NAD(P)-binding domain; GDP-mannose 3,5-epimerase;
A0A0R0KPC8	Putative ribose-5-phosphate isomerase OS=Phaseolus vulgaris PE=2 SV=1	0.499333	Down	0.0137541	29.782	chloroplast	NADP metabolic process; pyridine nucleotide metabolic process; cellular aromatic compound metabolic process; nicotinamide nucleotide metabolic process; nucleotide metabolic process; single-organism process; pyridine-containing compound metabolic process; cellular metabolic process; phosphate-containing compound metabolic process; organic substance metabolic process; glucose 6-phosphate metabolic …		isomerase activity; intramolecular oxidoreductase activity; ribose-5-phosphate isomerase activity; catalytic activity; intramolecular oxidoreductase activity, interconverting aldoses and ketoses;	K01807	rpiA; ribose 5-phosphate isomerase A [EC:5.3.1.6]	gmx01100 Metabolic pathways - Glycine max (soybean); gmx00030 Pentose phosphate pathway - Glycine max (soybean); gmx01230 Biosynthesis of amino acids - Glycine max (soybean); gmx01110 Biosynthesis of secondary metabolites - Glycine max (soybean); gmx01200 Carbon metabolism - Glycine max (soybean); gmx00710 Carbon fixation in photosynthetic organisms - Glycine max (soybean);
A0A0R0KPH2	Putative DNA-binding protein ESCAROLA OS=Glycine soja GN=glysoja_028957 PE=4 SV=1	1.58667	Up	0.00586405	36.271	nucleus							IPR005175;	PPC domain;
A0A0R0KV09	"Thioredoxin M3, chloroplastic OS=Glycine soja GN=glysoja_033576 PE=4 SV=1"	0.723	Down	0.00620408	14.232	cytoplasm	regulation of cellular process; homeostatic process; regulation of biological quality; regulation of biological process; cell redox homeostasis; single-organism cellular process; cellular homeostasis; single-organism process; cellular process; biological regulation;			K03671			IPR013766; IPR012336;	Thioredoxin domain; Thioredoxin-like fold;
A0A0R0KZ46	uncharacterized protein	0.6695	Down	0.0421619	84.016	cytoplasm							IPR011685;	LETM1-like;
A0A0R0L1Z4	1-aminocyclopropane-1-carboxylate oxidase OS=Glycine soja GN=glysoja_004160 PE=3 SV=1	0.49	Down	0.0492567	36.059	cytoplasm	single-organism process; metabolic process; oxidation-reduction process; single-organism metabolic process;		catalytic activity; oxidoreductase activity;	K05933	E1.14.17.4; aminocyclopropanecarboxylate oxidase [EC:1.14.17.4]	gmx01100 Metabolic pathways - Glycine max (soybean); gmx01110 Biosynthesis of secondary metabolites - Glycine max (soybean); gmx00270 Cysteine and methionine metabolism - Glycine max (soybean);	IPR027443; IPR005123; IPR026992;	Isopenicillin N synthase-like; Oxoglutarate/iron-dependent dioxygenase; Non-haem dioxygenase N-terminal domain;
A0A0R0L273	Ras-related protein RABE1c OS=Glycine soja GN=glysoja_025497 PE=4 SV=1	0.590333	Down	0.000399974	23.874	cytoplasm	regulation of cellular process; single organism signaling; cellular response to stimulus; signal transduction; regulation of biological process; cell communication; intracellular signal transduction; single-organism process; small GTPase mediated signal transduction; signaling; response to stimulus; cellular process; biological regulation;		nucleoside phosphate binding; nucleoside binding; ion binding; nucleotide binding; organic cyclic compound binding; heterocyclic compound binding; ribonucleoside binding; carbohydrate derivative binding; ribonucleotide binding; binding; purine ribonucleoside binding; anion binding; purine ribonucleotide binding; purine nucleoside binding; guanyl ribonucleotide binding; guanyl nucleotide binding; …	K07901	RAB8A; Ras-related protein Rab-8A	gmx04144 Endocytosis - Glycine max (soybean);	IPR005225; IPR027417;	Small GTP-binding protein domain; P-loop containing nucleoside triphosphate hydrolase;
A0A0R0L378	Copper chaperone homolog CCH OS=Glycine max PE=2 SV=1	0.576667	Down	0.0297037	13.426	chloroplast	transport; localization; cation transport; metal ion transport; ion transport; establishment of localization;		metal ion binding; cation binding; binding; ion binding;	K07213			IPR006121;	Heavy metal-associated domain, HMA;
A0A0R4J2P9	Cysteine synthase	0.680667	Down	0.0314606	41.647	chloroplast	sulfur amino acid biosynthetic process; organic acid biosynthetic process; single-organism process; biosynthetic process; organonitrogen compound biosynthetic process; cellular metabolic process; sulfur compound biosynthetic process; sulfur amino acid metabolic process; organic substance metabolic process; metabolic process; cellular amino acid metabolic process; alpha-amino acid biosynthetic pro…		lyase activity; cysteine synthase activity; catalytic activity; carbon-oxygen lyase activity;	K01738	cysK; cysteine synthase A [EC:2.5.1.47]	gmx01100 Metabolic pathways - Glycine max (soybean); gmx01230 Biosynthesis of amino acids - Glycine max (soybean); gmx01110 Biosynthesis of secondary metabolites - Glycine max (soybean); gmx01200 Carbon metabolism - Glycine max (soybean); gmx00920 Sulfur metabolism - Glycine max (soybean); gmx00270 Cysteine and methionine metabolism - Glycine max (soybean);	IPR001926;	Tryptophan synthase beta subunit-like PLP-dependent enzyme;
A0A0R4J2Q0	40S ribosomal protein S18 OS=Glycine soja GN=glysoja_000405 PE=3 SV=1	1.497	Up	0.0343851	17.556	cytoplasm	peptide metabolic process; peptide biosynthetic process; cellular protein metabolic process; nitrogen compound metabolic process; biosynthetic process; cellular amide metabolic process; primary metabolic process; organonitrogen compound biosynthetic process; organic substance biosynthetic process; cellular metabolic process; cellular biosynthetic process; organic substance metabolic process; meta…	ribosome; organelle; intracellular organelle; intracellular non-membrane-bounded organelle; cell part; intracellular; cytoplasm; macromolecular complex; intracellular part; ribonucleoprotein complex; cell; intracellular ribonucleoprotein complex; cytoplasmic part; non-membrane-bounded organelle;	organic cyclic compound binding; heterocyclic compound binding; RNA binding; binding; nucleic acid binding; structural molecule activity; structural constituent of ribosome;	K02964	RP-S18e; small subunit ribosomal protein S18e	gmx03010 Ribosome - Glycine max (soybean);	IPR027437; IPR010979;	30s ribosomal protein S13, C-terminal; Ribosomal protein S13-like, H2TH;
A0A0R4J346	uncharacterized protein	1.57	Up	0.0424792	33.54	cytoplasm			cation binding; catalytic activity; binding; ion binding;	K17506			IPR001932;	PPM-type phosphatase domain;
A0A0R4J384	Elongation factor 1-alpha	0.544	Down	0.0217097	49.356	cytoplasm	peptide metabolic process; translational elongation; peptide biosynthetic process; cellular protein metabolic process; nitrogen compound metabolic process; biosynthetic process; cellular amide metabolic process; primary metabolic process; organonitrogen compound biosynthetic process; organic substance biosynthetic process; cellular metabolic process; cellular biosynthetic process; organic substan…	intracellular part; cell; cell part; intracellular; cytoplasm;	RNA binding; nucleoside phosphate binding; translation elongation factor activity; nucleoside binding; ion binding; hydrolase activity, acting on acid anhydrides; hydrolase activity; nucleotide binding; nucleoside-triphosphatase activity; heterocyclic compound binding; organic cyclic compound binding; translation factor activity, RNA binding; ribonucleoside binding; carbohydrate derivative bindin…	K03231	EEF1A; elongation factor 1-alpha	gmx03013 RNA transport - Glycine max (soybean);	IPR004160; IPR004161; IPR027417; IPR009001; IPR000795; IPR009000;	Translation elongation factor EFTu/EF1A, C-terminal; Translation elongation factor EFTu-like, domain 2; P-loop containing nucleoside triphosphate hydrolase; Translation elongation factor EF1A/initiation factor IF2gamma, C-terminal; Transcription factor, GTP-binding domain; Translation protein, beta-barrel domain;
A0A0R4J3X6	Ribosomal protein L37	2.58467	Up	0.0383233	10.737	chloroplast	peptide metabolic process; peptide biosynthetic process; cellular protein metabolic process; nitrogen compound metabolic process; biosynthetic process; cellular amide metabolic process; primary metabolic process; organonitrogen compound biosynthetic process; organic substance biosynthetic process; cellular metabolic process; cellular biosynthetic process; organic substance metabolic process; meta…	ribosome; organelle; intracellular organelle; intracellular non-membrane-bounded organelle; cell part; intracellular; cytoplasm; macromolecular complex; intracellular part; ribonucleoprotein complex; cell; intracellular ribonucleoprotein complex; cytoplasmic part; non-membrane-bounded organelle;	structural constituent of ribosome; structural molecule activity;	K02922	RP-L37e; large subunit ribosomal protein L37e	gmx03010 Ribosome - Glycine max (soybean);	IPR011332; IPR011331;	Zinc-binding ribosomal protein; Ribosomal protein L37ae/L37e;
A0A0R4J3Y9	Serine hydroxymethyltransferase	0.625	Down	0.04333	57.355	mitochondria	small molecule metabolic process; single-organism cellular process; nitrogen compound metabolic process; single-organism process; primary metabolic process; glycine metabolic process; alpha-amino acid metabolic process; cellular metabolic process; organic substance metabolic process; metabolic process; cellular amino acid metabolic process; serine family amino acid metabolic process; single-organ…		organic cyclic compound binding; heterocyclic compound binding; catalytic activity; binding; ion binding; glycine hydroxymethyltransferase activity; transferase activity, transferring one-carbon groups; anion binding; hydroxymethyl-, formyl- and related transferase activity; cofactor binding; transferase activity; pyridoxal phosphate binding;	K00600	glyA; glycine hydroxymethyltransferase [EC:2.1.2.1]	gmx01230 Biosynthesis of amino acids - Glycine max (soybean); gmx01110 Biosynthesis of secondary metabolites - Glycine max (soybean); gmx01200 Carbon metabolism - Glycine max (soybean); gmx00260 Glycine, serine and threonine metabolism - Glycine max (soybean); gmx01100 Metabolic pathways - Glycine max (soybean); gmx00460 Cyanoamino acid metabolism - Glycine max (soybean); gmx00630 Glyoxylate and …	IPR015424; IPR015422; IPR015421;	Pyridoxal phosphate-dependent transferase; Pyridoxal phosphate-dependent transferase, major region, subdomain 2; Pyridoxal phosphate-dependent transferase, major region, subdomain 1;
A0A0R4J4B4	Ferredoxin--NADP reductase	0.746667	Down	0.0423539	40.544	chloroplast	single-organism process; metabolic process; oxidation-reduction process; single-organism metabolic process;		catalytic activity; oxidoreductase activity;	K02641	petH; ferredoxin--NADP+ reductase [EC:1.18.1.2]	gmx01100 Metabolic pathways - Glycine max (soybean); gmx00195 Photosynthesis - Glycine max (soybean);	IPR001433; IPR017927; IPR017938; IPR001709;	Oxidoreductase FAD/NAD(P)-binding; Ferredoxin reductase-type FAD-binding domain; Riboflavin synthase-like beta-barrel; Flavoprotein pyridine nucleotide cytochrome reductase;
A0A0R4J4D6	Heat shock cognate 70 kDa protein OS=Glycine soja GN=glysoja_008878 PE=3 SV=1	0.719333	Down	0.0058034	71.081	cytoplasm				K03283	HSPA1_8; heat shock 70kDa protein 1/8	gmx03040 Spliceosome - Glycine max (soybean); gmx04141 Protein processing in endoplasmic reticulum - Glycine max (soybean); gmx04144 Endocytosis - Glycine max (soybean);	IPR029048; IPR029047;	Heat shock protein 70kD, C-terminal domain; Heat shock protein 70kD, peptide-binding domain;
A0A0R4J4Q1	NADPH--cytochrome P450 reductase	0.615333	Down	0.0459877	78.36	chloroplast	single-organism process; metabolic process; oxidation-reduction process; single-organism metabolic process;		oxidoreductase activity, acting on NAD(P)H; nucleoside phosphate binding; oxidoreductase activity, acting on NAD(P)H, heme protein as acceptor; ion binding; nucleotide binding; cofactor binding; oxidoreductase activity; NADPH-hemoprotein reductase activity; heterocyclic compound binding; organic cyclic compound binding; carbohydrate derivative binding; catalytic activity; ribonucleotide binding; …	K00327			IPR017927; IPR008254; IPR029039; IPR001433; IPR017938; IPR023173; IPR003097; IPR001709;	Ferredoxin reductase-type FAD-binding domain; Flavodoxin/nitric oxide synthase; Flavoprotein-like domain; Oxidoreductase FAD/NAD(P)-binding; Riboflavin synthase-like beta-barrel; NADPH-cytochrome p450 reductase, FAD-binding, alpha-helical domain-3; FAD-binding, type 1; Flavoprotein pyridine nucleotide cytochrome reductase;
A0A0R4J5N5	Putative 26S proteasome non-ATPase regulatory subunit 6 OS=Glycine soja GN=glysoja_033306 PE=4 SV=1	0.721333	Down	0.028041	44.577	cytoplasm			protein binding; binding;	K03037	PSMD6; 26S proteasome regulatory subunit N7	gmx03050 Proteasome - Glycine max (soybean);	IPR011991; IPR000717;	Winged helix-turn-helix DNA-binding domain; Proteasome component (PCI) domain;
A0A0R4J5Q8	uncharacterized protein	0.541	Down	0.0129603	79.964	extracellular	proteolysis; metabolic process; macromolecule metabolic process; protein metabolic process; primary metabolic process; organic substance metabolic process;		serine-type endopeptidase activity; endopeptidase activity; peptidase activity; catalytic activity; serine hydrolase activity; serine-type peptidase activity; peptidase activity, acting on L-amino acid peptides; hydrolase activity;				IPR003137; IPR034197; IPR000209; IPR010259;	PA domain; Cucumisin-like catalytic domain; Peptidase S8/S53 domain; Peptidase S8 propeptide/proteinase inhibitor I9;
A0A0R4J5X9	"Succinate dehydrogenase [ubiquinone] iron-sulfur subunit, mitochondrial"	0.734667	Down	0.0182673	31.16	mitochondria	tricarboxylic acid metabolic process; oxidation-reduction process; small molecule metabolic process; single-organism cellular process; tricarboxylic acid cycle; single-organism process; primary metabolic process; cellular respiration; cellular metabolic process; organic substance metabolic process; citrate metabolic process; metabolic process; generation of precursor metabolites and energy; aerob…		electron carrier activity; 2 iron, 2 sulfur cluster binding; catalytic activity; binding; iron-sulfur cluster binding; metal cluster binding; oxidoreductase activity;	K00235	SDHB; succinate dehydrogenase (ubiquinone) iron-sulfur subunit [EC:1.3.5.1]	gmx01100 Metabolic pathways - Glycine max (soybean); gmx00020 Citrate cycle (TCA cycle) - Glycine max (soybean); gmx01110 Biosynthesis of secondary metabolites - Glycine max (soybean); gmx01200 Carbon metabolism - Glycine max (soybean); gmx00190 Oxidative phosphorylation - Glycine max (soybean);	IPR001041; IPR017896; IPR009051; IPR012675; IPR025192;	2Fe-2S ferredoxin-type iron-sulfur binding domain; 4Fe-4S ferredoxin-type, iron-sulphur binding domain; Alpha-helical ferredoxin; Beta-grasp domain; Succinate dehydogenase/fumarate reductase N-terminal;
A0A0R4J5Y4	Ras-related protein RABD2a OS=Glycine soja GN=glysoja_006013 PE=4 SV=1	0.481667	Down	0.00611522	22.45	cytoplasm	regulation of cellular process; single organism signaling; cellular response to stimulus; signal transduction; regulation of biological process; cell communication; intracellular signal transduction; single-organism process; small GTPase mediated signal transduction; signaling; response to stimulus; cellular process; biological regulation;		nucleoside phosphate binding; nucleoside binding; ion binding; nucleotide binding; organic cyclic compound binding; heterocyclic compound binding; ribonucleoside binding; carbohydrate derivative binding; ribonucleotide binding; binding; purine ribonucleoside binding; anion binding; purine ribonucleotide binding; purine nucleoside binding; guanyl ribonucleotide binding; guanyl nucleotide binding; …	K07874			IPR005225; IPR027417;	Small GTP-binding protein domain; P-loop containing nucleoside triphosphate hydrolase;
A0A0R4J610	Beta-glucosidase 40 OS=Glycine soja GN=glysoja_029539 PE=3 SV=1	0.4455	Down	0.0154217	57.154	chloroplast	metabolic process; carbohydrate metabolic process; primary metabolic process; organic substance metabolic process;		hydrolase activity, hydrolyzing O-glycosyl compounds; hydrolase activity; catalytic activity; hydrolase activity, acting on glycosyl bonds;	K01188	E3.2.1.21; beta-glucosidase [EC:3.2.1.21]	gmx00460 Cyanoamino acid metabolism - Glycine max (soybean); gmx01100 Metabolic pathways - Glycine max (soybean); gmx00500 Starch and sucrose metabolism - Glycine max (soybean); gmx01110 Biosynthesis of secondary metabolites - Glycine max (soybean); gmx00940 Phenylpropanoid biosynthesis - Glycine max (soybean);	IPR017853; IPR013781;	Glycoside hydrolase superfamily; Glycoside hydrolase, catalytic domain;
A0A0R4J654	uncharacterized protein	0.740667	Down	0.0246774	58.406	chloroplast	transport; localization; establishment of localization;			K20471			IPR028565; IPR011012;	Mu homology domain; Longin-like domain;
B0LVF3	Dihydroflavonol reductase	0.444	Down	0.0323576	35.179	chloroplast			cofactor binding; catalytic activity; binding; coenzyme binding;				IPR001509; IPR016040;	NAD-dependent epimerase/dehydratase; NAD(P)-binding domain;
B1Q2X5	Protein disulfide-isomerase	0.682667	Down	0.0105041	61.611	endoplasmic reticulum	regulation of cellular process; homeostatic process; regulation of biological quality; regulation of biological process; cell redox homeostasis; single-organism cellular process; cellular homeostasis; single-organism process; cellular process; biological regulation;	organelle; intracellular membrane-bounded organelle; intracellular organelle; endoplasmic reticulum; cell part; intracellular; cytoplasm; endomembrane system; intracellular part; membrane-bounded organelle; cell; cytoplasmic part;	isomerase activity; catalytic activity;	K09580	PDIA1; protein disulfide-isomerase A1 [EC:5.3.4.1]	gmx04141 Protein processing in endoplasmic reticulum - Glycine max (soybean);	IPR005788; IPR013766; IPR012336;	Disulphide isomerase; Thioredoxin domain; Thioredoxin-like fold;
B2CM89	Isoflavone synthase (Fragment)	0.676667	Down	0.0387144	56.231	mitochondria	single-organism process; metabolic process; oxidation-reduction process; single-organism metabolic process;		organic cyclic compound binding; heterocyclic compound binding; heme binding; iron ion binding; transition metal ion binding; catalytic activity; binding; ion binding; cation binding; metal ion binding; oxidoreductase activity, acting on paired donors, with incorporation or reduction of molecular oxygen; tetrapyrrole binding; oxidoreductase activity;	K13257	CYP93C; 2-hydroxyisoflavanone synthase [EC:1.14.13.136]	gmx01110 Biosynthesis of secondary metabolites - Glycine max (soybean); gmx00943 Isoflavonoid biosynthesis - Glycine max (soybean);
B6EBD5	SGT1-2	0.663667	Down	0.0417677	40.665	cytoplasm			protein binding; binding;	K12795	SUGT1; suppressor of G2 allele of SKP1	gmx04626 Plant-pathogen interaction - Glycine max (soybean);	IPR007052; IPR011990; IPR007699; IPR013026; IPR008978;	CS domain; Tetratricopeptide-like helical domain; SGS domain; Tetratricopeptide repeat-containing domain; HSP20-like chaperone;
C6SV97	Peptidyl-prolyl cis-trans isomerase	0.639333	Down	0.0190317	21.954	chloroplast	cellular protein metabolic process; primary metabolic process; peptidyl-proline modification; protein peptidyl-prolyl isomerization; cellular metabolic process; organic substance metabolic process; protein folding; peptidyl-amino acid modification; metabolic process; cellular macromolecule metabolic process; cellular protein modification process; protein metabolic process; macromolecule metabolic…		peptidyl-prolyl cis-trans isomerase activity; isomerase activity; catalytic activity; cis-trans isomerase activity;	K01802			IPR002130; IPR029000;	Cyclophilin-type peptidyl-prolyl cis-trans isomerase domain; Cyclophilin-like domain;
C6SVC4	Caffeoyl-CoA O-methyltransferase OS=Glycine soja GN=glysoja_031414 PE=4 SV=1	0.613	Down	0.0147024	27.607	cytoplasm			transferase activity, transferring one-carbon groups; O-methyltransferase activity; methyltransferase activity; catalytic activity; transferase activity;	K00588	E2.1.1.104; caffeoyl-CoA O-methyltransferase [EC:2.1.1.104]	gmx00945 Stilbenoid, diarylheptanoid and gingerol biosynthesis - Glycine max (soybean); gmx00360 Phenylalanine metabolism - Glycine max (soybean); gmx01100 Metabolic pathways - Glycine max (soybean); gmx01110 Biosynthesis of secondary metabolites - Glycine max (soybean); gmx00941 Flavonoid biosynthesis - Glycine max (soybean); gmx00940 Phenylpropanoid biosynthesis - Glycine max (soybean);	IPR029063;	S-adenosyl-L-methionine-dependent methyltransferase;
C6SVC8	Remorin OS=Glycine soja GN=glysoja_027621 PE=4 SV=1	0.640667	Down	0.0169437	21.492	nucleus							IPR005516; IPR005518;	Remorin, C-terminal; Remorin, N-terminal;
C6SVI1	V-type proton ATPase subunit F	0.62	Down	0.00224656	14.542	cytoplasm	cation transmembrane transport; ion transmembrane transport; inorganic ion transmembrane transport; ATP hydrolysis coupled transmembrane transport; energy coupled proton transmembrane transport, against electrochemical gradient; single-organism process; hydrogen transport; proton transport; establishment of localization; transport; transmembrane transport; single-organism localization; cation tra…	macromolecular complex; membrane; proton-transporting two-sector ATPase complex, catalytic domain; proton-transporting V-type ATPase complex; protein complex; membrane protein complex; membrane part; proton-transporting two-sector ATPase complex; proton-transporting V-type ATPase, V1 domain;	active transmembrane transporter activity; ATPase coupled ion transmembrane transporter activity; ion transmembrane transporter activity; active ion transmembrane transporter activity; primary active transmembrane transporter activity; substrate-specific transporter activity; ATPase activity, coupled to transmembrane movement of ions, rotational mechanism; hydrolase activity, acting on acid anhyd…	K02151	ATPeV1F; V-type H+-transporting ATPase subunit F	gmx01100 Metabolic pathways - Glycine max (soybean); gmx04145 Phagosome - Glycine max (soybean); gmx00190 Oxidative phosphorylation - Glycine max (soybean);
C6SVJ8	"(Uaz270(357)), mRNA OS=Zea mays GN=ZEAMMB73_521370 PE=2 SV=1"	0.588	Down	0.0227936	15.893	cytoskeleton			organic cyclic compound binding; heterocyclic compound binding; binding; nucleic acid binding;
C6SVR8	40S ribosomal protein S19-1 OS=Glycine soja GN=glysoja_045958 PE=4 SV=1	0.718	Down	0.0350832	15.963	cytoplasm	peptide metabolic process; peptide biosynthetic process; cellular protein metabolic process; nitrogen compound metabolic process; biosynthetic process; cellular amide metabolic process; primary metabolic process; organonitrogen compound biosynthetic process; organic substance biosynthetic process; cellular metabolic process; cellular biosynthetic process; organic substance metabolic process; meta…	ribosome; organelle; intracellular organelle; intracellular non-membrane-bounded organelle; cell part; intracellular; cytoplasm; macromolecular complex; intracellular part; ribonucleoprotein complex; cell; intracellular ribonucleoprotein complex; cytoplasmic part; non-membrane-bounded organelle;	structural constituent of ribosome; structural molecule activity;	K02966	RP-S19e; small subunit ribosomal protein S19e	gmx03010 Ribosome - Glycine max (soybean);	IPR011991;	Winged helix-turn-helix DNA-binding domain;
C6SWL3	U6 snRNA-associated Sm-like protein LSm2 OS=Glycine soja GN=glysoja_028383 PE=4 SV=1	0.572	Down	0.000597224	10.691	cytoplasm	RNA processing; cellular aromatic compound metabolic process; organic cyclic compound metabolic process; nitrogen compound metabolic process; primary metabolic process; cellular metabolic process; organic substance metabolic process; mRNA processing; RNA metabolic process; metabolic process; nucleic acid metabolic process; heterocycle metabolic process; nucleobase-containing compound metabolic pr…			K12621	LSM2; U6 snRNA-associated Sm-like protein LSm2	gmx03040 Spliceosome - Glycine max (soybean); gmx03018 RNA degradation - Glycine max (soybean);	IPR001163; IPR010920;	LSM domain, eukaryotic/archaea-type; LSM domain;
C6SWN5	60S ribosomal protein L34 OS=Cajanus cajan GN=KK1_020807 PE=4 SV=1	2.535	Up	0.038162	13.733	cytoplasm	peptide metabolic process; peptide biosynthetic process; cellular protein metabolic process; nitrogen compound metabolic process; biosynthetic process; cellular amide metabolic process; primary metabolic process; organonitrogen compound biosynthetic process; organic substance biosynthetic process; cellular metabolic process; cellular biosynthetic process; organic substance metabolic process; meta…	ribosome; organelle; intracellular organelle; intracellular non-membrane-bounded organelle; cell part; intracellular; cytoplasm; macromolecular complex; intracellular part; ribonucleoprotein complex; cell; intracellular ribonucleoprotein complex; cytoplasmic part; non-membrane-bounded organelle;	structural constituent of ribosome; structural molecule activity;	K02915	RP-L34e; large subunit ribosomal protein L34e	gmx03010 Ribosome - Glycine max (soybean);
C6SWP6	Putative uncharacterized protein	0.588667	Down	0.0137492	20.546	nucleus	regulation of cellular process; single organism signaling; cellular response to stimulus; signal transduction; regulation of biological process; cell communication; intracellular signal transduction; single-organism process; small GTPase mediated signal transduction; signaling; response to stimulus; cellular process; biological regulation;	cell; intracellular; cell part;	nucleoside phosphate binding; nucleoside binding; ion binding; nucleotide binding; organic cyclic compound binding; heterocyclic compound binding; ribonucleoside binding; carbohydrate derivative binding; ribonucleotide binding; binding; purine ribonucleoside binding; anion binding; purine ribonucleotide binding; purine nucleoside binding; guanyl ribonucleotide binding; guanyl nucleotide binding; …	K07955			IPR005225; IPR027417;	Small GTP-binding protein domain; P-loop containing nucleoside triphosphate hydrolase;
C6SWQ6	"ATP synthase subunit O, mitochondrial OS=Glycine soja GN=glysoja_008564 PE=3 SV=1"	0.417667	Down	0.0289878	26.893	chloroplast	nucleoside metabolic process; purine nucleoside metabolic process; purine ribonucleoside monophosphate metabolic process; nucleotide metabolic process; single-organism process; purine ribonucleoside biosynthetic process; nucleoside biosynthetic process; biosynthetic process; ribonucleoside monophosphate biosynthetic process; cellular metabolic process; phosphate-containing compound metabolic proc…	membrane;	active transmembrane transporter activity; ATPase coupled ion transmembrane transporter activity; ion transmembrane transporter activity; active ion transmembrane transporter activity; primary active transmembrane transporter activity; substrate-specific transporter activity; ATPase activity, coupled to transmembrane movement of ions, rotational mechanism; hydrolase activity, acting on acid anhyd…	K02137	ATPeF0O; F-type H+-transporting ATPase subunit O	gmx01100 Metabolic pathways - Glycine max (soybean); gmx00190 Oxidative phosphorylation - Glycine max (soybean);	IPR026015;	F1F0 ATP synthase OSCP/delta subunit, N-terminal domain;
C6SX79	"Ferredoxin-thioredoxin reductase, variable chain OS=Glycine soja GN=glysoja_037214 PE=4 SV=1"	0.447667	Down	0.00704181	16.732	chloroplast	metabolic process; cellular metabolic process; cellular process; photosynthesis;						IPR004207; IPR008990;	Ferredoxin thioredoxin reductase, alpha chain; Electron transport accessory protein-like domain;
C6SXB1	uncharacterized protein	0.642	Down	0.00251484	28.531	chloroplast
C6SXF0	"30S ribosomal protein S9, chloroplastic OS=Glycine soja GN=glysoja_008704 PE=3 SV=1"	1.32033	Up	0.024673	22.609	chloroplast	peptide metabolic process; peptide biosynthetic process; cellular protein metabolic process; nitrogen compound metabolic process; biosynthetic process; cellular amide metabolic process; primary metabolic process; organonitrogen compound biosynthetic process; organic substance biosynthetic process; cellular metabolic process; cellular biosynthetic process; organic substance metabolic process; meta…	ribosome; organelle; intracellular organelle; intracellular non-membrane-bounded organelle; cell part; intracellular; cytoplasm; macromolecular complex; intracellular part; ribonucleoprotein complex; cell; intracellular ribonucleoprotein complex; cytoplasmic part; non-membrane-bounded organelle;	structural constituent of ribosome; structural molecule activity;	K02996	RP-S9; small subunit ribosomal protein S9	gmx03010 Ribosome - Glycine max (soybean);	IPR020568; IPR014721;	Ribosomal protein S5 domain 2-type fold; Ribosomal protein S5 domain 2-type fold, subgroup;
C6SXK8	Basic blue protein OS=Glycine soja GN=glysoja_010848 PE=4 SV=1	2.30433	Up	0.0485825	12.953	extracellular			electron carrier activity;				IPR003245; IPR008972;	Phytocyanin domain; Cupredoxin;
C6SXP5	"Photosystem I reaction center subunit N, chloroplastic OS=Glycine soja GN=glysoja_011858 PE=4 SV=1"	0.631667	Down	0.0374334	17.812	extracellular	metabolic process; cellular metabolic process; cellular process; photosynthesis;	photosystem; membrane; cell part; intracellular; membrane protein complex; membrane part; thylakoid; macromolecular complex; intracellular part; cell; protein complex; thylakoid part; photosystem I; photosynthetic membrane;		K02701	psaN; photosystem I subunit PsaN	gmx01100 Metabolic pathways - Glycine max (soybean); gmx00195 Photosynthesis - Glycine max (soybean);
C6SXW7	Salt stress root protein RS1 OS=Glycine soja GN=glysoja_019817 PE=4 SV=1	0.598333	Down	0.0242426	23.132	nucleus	cellular response to stimulus; response to stimulus; cellular process;	membrane; intrinsic component of plasma membrane; plasma membrane part; membrane part; cell part; cell periphery; anchored component of membrane; intrinsic component of membrane; cell; anchored component of plasma membrane; plasma membrane;
C6SY07	Tropinone reductase like OS=Glycine soja GN=glysoja_036669 PE=4 SV=1	0.4745	Down	0.0265401	28.496	cytoplasm			catalytic activity; oxidoreductase activity;	K08081	TR1; tropinone reductase I [EC:1.1.1.206]	gmx01100 Metabolic pathways - Glycine max (soybean); gmx01110 Biosynthesis of secondary metabolites - Glycine max (soybean); gmx00960 Tropane, piperidine and pyridine alkaloid biosynthesis - Glycine max (soybean);	IPR016040;	NAD(P)-binding domain;
C6SY48	Glutathione peroxidase	0.653333	Down	0.00802504	18.907	nucleus	metabolic process; response to stress; oxidation-reduction process; single-organism metabolic process; response to oxidative stress; single-organism process; response to stimulus;		antioxidant activity; peroxidase activity; glutathione peroxidase activity; catalytic activity; oxidoreductase activity; oxidoreductase activity, acting on peroxide as acceptor;	K00432	gpx; glutathione peroxidase [EC:1.11.1.9]	gmx00590 Arachidonic acid metabolism - Glycine max (soybean); gmx00480 Glutathione metabolism - Glycine max (soybean);	IPR012336;	Thioredoxin-like fold;
C6SYC1	"ATP synthase subunit d, mitochondrial OS=Glycine soja GN=glysoja_000490 PE=4 SV=1"	0.519333	Down	0.0314036	19.923	chloroplast	nucleoside metabolic process; purine nucleoside metabolic process; purine ribonucleoside monophosphate metabolic process; nucleotide metabolic process; single-organism process; purine ribonucleoside biosynthetic process; nucleoside biosynthetic process; biosynthetic process; ribonucleoside monophosphate biosynthetic process; cellular metabolic process; phosphate-containing compound metabolic proc…	membrane; inner mitochondrial membrane protein complex; organelle membrane; membrane protein complex; cytoplasm; macromolecular complex; mitochondrial protein complex; intracellular part; cell; mitochondrial membrane part; organelle part; mitochondrial envelope; membrane part; cell part; intracellular; organelle inner membrane; membrane-bounded organelle; proton-transporting two-sector ATPase com…	ion transmembrane transporter activity; substrate-specific transporter activity; monovalent inorganic cation transmembrane transporter activity; inorganic cation transmembrane transporter activity; hydrogen ion transmembrane transporter activity; cation transmembrane transporter activity; substrate-specific transmembrane transporter activity; transporter activity; transmembrane transporter activi…	K02138	ATPeF0D; F-type H+-transporting ATPase subunit d	gmx01100 Metabolic pathways - Glycine max (soybean); gmx00190 Oxidative phosphorylation - Glycine max (soybean);
C6SYH3	Putative RNA-binding protein C25G10.01 OS=Glycine soja GN=glysoja_033043 PE=4 SV=1	1.472	Up	0.040999	18.817	nucleus			organic cyclic compound binding; heterocyclic compound binding; nucleoside phosphate binding; binding; nucleic acid binding; nucleotide binding; small molecule binding;	K12897	TRA2; transformer-2 protein	gmx03040 Spliceosome - Glycine max (soybean);	IPR000504; IPR012677;	RNA recognition motif domain; Nucleotide-binding alpha-beta plait domain;
C6SYI2	NADH dehydrogenase [ubiquinone] 1 alpha subcomplex subunit 2 OS=Glycine soja GN=glysoja_030276 PE=4 SV=1	0.704667	Down	0.03133	11.093	chloroplast				K03946	NDUFA2; NADH dehydrogenase (ubiquinone) 1 alpha subcomplex subunit 2	gmx01100 Metabolic pathways - Glycine max (soybean); gmx00190 Oxidative phosphorylation - Glycine max (soybean);	IPR007741; IPR012336;	Ribosomal protein/NADH dehydrogenase domain; Thioredoxin-like fold;
C6SZ81	60S ribosomal protein L32-1 OS=Glycine soja GN=glysoja_042206 PE=4 SV=1	1.32767	Up	0.00201194	15.571	chloroplast	peptide metabolic process; peptide biosynthetic process; cellular protein metabolic process; nitrogen compound metabolic process; biosynthetic process; cellular amide metabolic process; primary metabolic process; organonitrogen compound biosynthetic process; organic substance biosynthetic process; cellular metabolic process; cellular biosynthetic process; organic substance metabolic process; meta…	ribosome; organelle; intracellular organelle; intracellular non-membrane-bounded organelle; cell part; intracellular; cytoplasm; macromolecular complex; intracellular part; ribonucleoprotein complex; cell; intracellular ribonucleoprotein complex; cytoplasmic part; non-membrane-bounded organelle;	structural constituent of ribosome; structural molecule activity;	K02912	RP-L32e; large subunit ribosomal protein L32e	gmx03010 Ribosome - Glycine max (soybean);
C6SZ93	Putative non-specific lipid-transfer protein AKCS9-like protein OS=Glycine soja GN=glysoja_035025 PE=4 SV=1	2.12667	Up	0.0209899	9.9089	extracellular	transport; lipid transport; single-organism localization; single-organism process; lipid localization; organic substance transport; macromolecule localization; localization; single-organism transport; establishment of localization;						IPR016140; IPR033872;	Bifunctional inhibitor/plant lipid transfer protein/seed storage helical domain; Non-specific lipid-transfer protein type 2;
C6SZI9	uncharacterized protein	0.626333	Down	0.00411879	16.803	cytoplasm							IPR029068;	Glyoxalase/Bleomycin resistance protein/Dihydroxybiphenyl dioxygenase;
C6SZJ2	"ATP synthase subunit d, mitochondrial OS=Glycine soja GN=glysoja_011585 PE=4 SV=1"	0.638	Down	0.00310277	19.956	cytoplasm	nucleoside metabolic process; purine nucleoside metabolic process; purine ribonucleoside monophosphate metabolic process; nucleotide metabolic process; single-organism process; purine ribonucleoside biosynthetic process; nucleoside biosynthetic process; biosynthetic process; ribonucleoside monophosphate biosynthetic process; cellular metabolic process; phosphate-containing compound metabolic proc…	membrane; inner mitochondrial membrane protein complex; organelle membrane; membrane protein complex; cytoplasm; macromolecular complex; mitochondrial protein complex; intracellular part; cell; mitochondrial membrane part; organelle part; mitochondrial envelope; membrane part; cell part; intracellular; organelle inner membrane; membrane-bounded organelle; proton-transporting two-sector ATPase com…	ion transmembrane transporter activity; substrate-specific transporter activity; monovalent inorganic cation transmembrane transporter activity; inorganic cation transmembrane transporter activity; hydrogen ion transmembrane transporter activity; cation transmembrane transporter activity; substrate-specific transmembrane transporter activity; transporter activity; transmembrane transporter activi…	K02138	ATPeF0D; F-type H+-transporting ATPase subunit d	gmx01100 Metabolic pathways - Glycine max (soybean); gmx00190 Oxidative phosphorylation - Glycine max (soybean);
C6SZP1	UPF0678 fatty acid-binding protein-like protein OS=Glycine soja GN=glysoja_026546 PE=4 SV=1	0.568	Down	0.0333146	18.441	cytoskeleton							IPR014878; IPR011038;	Domain of unknown function DUF1794; Calycin-like;
C6SZV5	"Thioredoxin F-type, chloroplastic OS=Glycine soja GN=glysoja_000980 PE=4 SV=1"	0.686333	Down	0.0115922	19.609	chloroplast	regulation of cellular process; homeostatic process; regulation of biological quality; regulation of biological process; cell redox homeostasis; single-organism cellular process; cellular homeostasis; single-organism process; cellular process; biological regulation;			K03671			IPR012336; IPR013766;	Thioredoxin-like fold; Thioredoxin domain;
C6T072	Putative uncharacterized protein	0.735	Down	0.0348373	17.453	cytoplasm	regulation of cellular process; homeostatic process; regulation of biological quality; regulation of biological process; cell redox homeostasis; single-organism cellular process; cellular homeostasis; single-organism process; cellular process; biological regulation;		catalytic activity; oxidoreductase activity;				IPR013766; IPR013740; IPR012336;	Thioredoxin domain; Redoxin; Thioredoxin-like fold;
C6T0C6	Putative uncharacterized protein	0.585667	Down	0.0275003	18.63	cytoplasm
C6T0Q0	Nascent polypeptide-associated complex subunit beta	0.737667	Down	0.00750228	17.52	chloroplast				K01527			IPR002715;	Nascent polypeptide-associated complex NAC domain;
C6T120	Putative uncharacterized protein	0.595667	Down	0.0286054	23.885	chloroplast
C6T190	Peptidyl-prolyl cis-trans isomerase	0.531	Down	0.0253966	12.041	chloroplast				K01802			IPR001179;	FKBP-type peptidyl-prolyl cis-trans isomerase domain;
C6T2B0	Histone H2A	0.764667	Down	0.0465699	13.698	nucleus		intracellular organelle; intracellular non-membrane-bounded organelle; intracellular organelle part; macromolecular complex; intracellular part; cell; organelle part; chromosomal part; nucleosome; non-membrane-bounded organelle; intracellular membrane-bounded organelle; organelle; nucleus; chromatin; intracellular; cell part; chromosome; membrane-bounded organelle; DNA packaging complex; protein-…	organic cyclic compound binding; heterocyclic compound binding; DNA binding; protein heterodimerization activity; binding; protein dimerization activity; nucleic acid binding; protein binding;	K11251			IPR009072; IPR032454; IPR007125;	Histone-fold; Histone H2A, C-terminal domain; Histone H2A/H2B/H3;
C6T3N5	uncharacterized protein	1.49433	Up	0.0177787	14.272	chloroplast			organic cyclic compound binding; heterocyclic compound binding; nucleoside phosphate binding; binding; nucleic acid binding; nucleotide binding; small molecule binding;				IPR000504; IPR012677;	RNA recognition motif domain; Nucleotide-binding alpha-beta plait domain;
C6T3P3	Calcyclin-binding protein OS=Glycine soja GN=glysoja_007529 PE=4 SV=1	0.676333	Down	0.027859	24.275	nucleus				K04507			IPR015120; IPR007052; IPR007699; IPR008978;	Siah interacting protein, N-terminal; CS domain; SGS domain; HSP20-like chaperone;
C6T3R2	"Cytochrome c oxidase subunit 6a, mitochondrial OS=Glycine soja GN=glysoja_039944 PE=3 SV=1"	0.601333	Down	0.010553	11.52	mitochondria		membrane; inner mitochondrial membrane protein complex; organelle membrane; membrane protein complex; cytoplasm; macromolecular complex; mitochondrial protein complex; intracellular part; mitochondrial membrane part; cell; organelle part; mitochondrial envelope; membrane part; cell part; intracellular; organelle inner membrane; membrane-bounded organelle; mitochondrial inner membrane; respiratory…	ion transmembrane transporter activity; substrate-specific transporter activity; monovalent inorganic cation transmembrane transporter activity; oxidoreductase activity, acting on a heme group of donors, oxygen as acceptor; oxidoreductase activity, acting on a heme group of donors; hydrogen ion transmembrane transporter activity; heme-copper terminal oxidase activity; oxidoreductase activity; sub…	K02266	COX6A; cytochrome c oxidase subunit 6a	gmx01100 Metabolic pathways - Glycine max (soybean); gmx00190 Oxidative phosphorylation - Glycine max (soybean);
C6T463	60S acidic ribosomal protein P3 OS=Glycine soja GN=glysoja_010887 PE=4 SV=1	0.519	Down	0.00155884	12.32	cytoplasm	peptide metabolic process; translational elongation; peptide biosynthetic process; cellular protein metabolic process; nitrogen compound metabolic process; biosynthetic process; cellular amide metabolic process; primary metabolic process; organonitrogen compound biosynthetic process; organic substance biosynthetic process; cellular metabolic process; cellular biosynthetic process; organic substan…	ribosome; organelle; intracellular organelle; intracellular non-membrane-bounded organelle; cell part; intracellular; cytoplasm; macromolecular complex; intracellular part; ribonucleoprotein complex; cell; intracellular ribonucleoprotein complex; cytoplasmic part; non-membrane-bounded organelle;	structural constituent of ribosome; structural molecule activity;	K02942	RP-LP1; large subunit ribosomal protein LP1	gmx03010 Ribosome - Glycine max (soybean);
C6T660	Putative uncharacterized protein (Fragment)	0.519333	Down	0.0101874	20.656	nucleus			organic cyclic compound binding; heterocyclic compound binding; nucleoside phosphate binding; binding; nucleic acid binding; nucleotide binding; small molecule binding;	K14396	PABPN1; polyadenylate-binding protein 2	gmx03015 mRNA surveillance pathway - Glycine max (soybean);	IPR000504; IPR012677;	RNA recognition motif domain; Nucleotide-binding alpha-beta plait domain;
C6T6Q8	Putative uncharacterized protein (Fragment)	0.584667	Down	0.035485	22.95	cytoplasm			catalytic activity; oxidoreductase activity;	K08081	TR1; tropinone reductase I [EC:1.1.1.206]	gmx01100 Metabolic pathways - Glycine max (soybean); gmx01110 Biosynthesis of secondary metabolites - Glycine max (soybean); gmx00960 Tropane, piperidine and pyridine alkaloid biosynthesis - Glycine max (soybean);	IPR016040;	NAD(P)-binding domain;
C6T6R8	Peroxidase	0.4995	Down	0.00989279	21.876	chloroplast	metabolic process; response to stress; oxidation-reduction process; single-organism metabolic process; response to oxidative stress; single-organism process; response to stimulus;		organic cyclic compound binding; heterocyclic compound binding; heme binding; catalytic activity; binding; antioxidant activity; peroxidase activity; tetrapyrrole binding; oxidoreductase activity; oxidoreductase activity, acting on peroxide as acceptor;	K00430	E1.11.1.7; peroxidase [EC:1.11.1.7]	gmx01100 Metabolic pathways - Glycine max (soybean); gmx01110 Biosynthesis of secondary metabolites - Glycine max (soybean); gmx00940 Phenylpropanoid biosynthesis - Glycine max (soybean);	IPR002016;	Haem peroxidase, plant/fungal/bacterial;
C6T6T6	Putative uncharacterized protein	0.546333	Down	0.0190934	7.7908	cytoplasm	transport; localization; establishment of localization;	membrane;	transporter activity;				IPR023271;	Aquaporin-like;
C6T7F3	Adenosine kinase 2 OS=Glycine soja GN=glysoja_017326 PE=4 SV=1	0.731667	Down	0.019008	37.563	cytoplasm	nucleoside metabolic process; purine nucleoside metabolic process; cellular aromatic compound metabolic process; single-organism process; purine ribonucleoside biosynthetic process; nucleoside biosynthetic process; biosynthetic process; organonitrogen compound biosynthetic process; nucleoside salvage; cellular metabolic process; organic substance metabolic process; metabolic process; carbohydrate…		kinase activity; nucleoside kinase activity; phosphotransferase activity, alcohol group as acceptor; catalytic activity; nucleobase-containing compound kinase activity; transferase activity; adenosine kinase activity; transferase activity, transferring phosphorus-containing groups;	K00856	E2.7.1.20; adenosine kinase [EC:2.7.1.20]	gmx01100 Metabolic pathways - Glycine max (soybean); gmx00230 Purine metabolism - Glycine max (soybean);	IPR011611; IPR029056;	Carbohydrate kinase PfkB; Ribokinase-like;
C6T7P4	Putative uncharacterized protein	1.82467	Up	0.0435054	18.239	extracellular							IPR006843;	Plastid lipid-associated protein/fibrillin conserved domain;
C6T7U4	Putative uncharacterized protein	0.671	Down	0.00273651	29.083	chloroplast			protein binding; binding;				IPR032675;	Leucine-rich repeat domain, L domain-like;
C6T7V6	"Triosephosphate isomerase, chloroplastic OS=Glycine soja GN=glysoja_021438 PE=3 SV=1"	0.506667	Down	0.00505702	33.123	chloroplast	ATP generation from ADP; nucleoside metabolic process; purine nucleoside metabolic process; nucleoside diphosphate phosphorylation; ADP metabolic process; pyridine nucleotide metabolic process; glycolytic process; purine ribonucleoside monophosphate metabolic process; nucleotide metabolic process; single-organism process; ribonucleoside diphosphate metabolic process; nucleotide phosphorylation; p…		isomerase activity; intramolecular oxidoreductase activity; triose-phosphate isomerase activity; catalytic activity; intramolecular oxidoreductase activity, interconverting aldoses and ketoses;	K01803	TPI; triosephosphate isomerase (TIM) [EC:5.3.1.1]	gmx00562 Inositol phosphate metabolism - Glycine max (soybean); gmx01230 Biosynthesis of amino acids - Glycine max (soybean); gmx01110 Biosynthesis of secondary metabolites - Glycine max (soybean); gmx01200 Carbon metabolism - Glycine max (soybean); gmx00710 Carbon fixation in photosynthetic organisms - Glycine max (soybean); gmx01100 Metabolic pathways - Glycine max (soybean); gmx00051 Fructose …	IPR013785;	Aldolase-type TIM barrel;
C6T827	"Pyruvate dehydrogenase E1 component subunit beta, mitochondrial OS=Glycine soja GN=glysoja_009377 PE=4 SV=1"	0.714333	Down	0.0380982	38.624	mitochondria	metabolic process;		catalytic activity;	K00162	PDHB; pyruvate dehydrogenase E1 component beta subunit [EC:1.2.4.1]	gmx01100 Metabolic pathways - Glycine max (soybean); gmx00020 Citrate cycle (TCA cycle) - Glycine max (soybean); gmx00620 Pyruvate metabolism - Glycine max (soybean); gmx01110 Biosynthesis of secondary metabolites - Glycine max (soybean); gmx01200 Carbon metabolism - Glycine max (soybean); gmx00010 Glycolysis / Gluconeogenesis - Glycine max (soybean);	IPR009014; IPR033248; IPR029061; IPR005475;	Transketolase C-terminal/Pyruvate-ferredoxin oxidoreductase domain II; Transketolase, C-terminal domain; Thiamin diphosphate-binding fold; Transketolase-like, pyrimidine-binding domain;
C6T866	Putative uncharacterized protein	0.603	Down	0.0117067	41.218	chloroplast			hydrolase activity; catalytic activity; hydrolase activity, acting on ester bonds;	K21026	AAE; acetylajmaline esterase [EC:3.1.1.80]	gmx01110 Biosynthesis of secondary metabolites - Glycine max (soybean); gmx00901 Indole alkaloid biosynthesis - Glycine max (soybean);	IPR001087; IPR013830;	GDSL lipase/esterase; SGNH hydrolase-type esterase domain;
C6T8J1	Putative glucose-6-phosphate 1-epimerase OS=Glycine soja GN=glysoja_005811 PE=4 SV=1	0.766667	Down	0.00892798	36.492	chloroplast	metabolic process; carbohydrate metabolic process; primary metabolic process; organic substance metabolic process;		carbohydrate binding; isomerase activity; catalytic activity; binding;	K01792	E5.1.3.15; glucose-6-phosphate 1-epimerase [EC:5.1.3.15]	gmx01100 Metabolic pathways - Glycine max (soybean); gmx01110 Biosynthesis of secondary metabolites - Glycine max (soybean); gmx00010 Glycolysis / Gluconeogenesis - Glycine max (soybean);	IPR011013; IPR014718;	Galactose mutarotase-like domain; Glycoside hydrolase-type carbohydrate-binding;
C6T8M0	Putative uncharacterized protein	1.42333	Up	0.0344852	39.973	extracellular	proteolysis; metabolic process; macromolecule metabolic process; protein metabolic process; primary metabolic process; organic substance metabolic process;		peptidase activity, acting on L-amino acid peptides; cysteine-type peptidase activity; hydrolase activity; peptidase activity; catalytic activity;				IPR013201; IPR000668;	Cathepsin propeptide inhibitor domain (I29); Peptidase C1A, papain C-terminal;
C6T8N9	Putative uncharacterized protein	1.49933	Up	0.0126335	58.855	chloroplast							IPR021099;	Plant organelle RNA recognition domain;
C6T8R3	uncharacterized protein	0.398333	Down	0.0196227	39.849	vacuolar membrane							IPR006946;	Domain of unknown function DUF642;
C6T970	Carboxyl-terminal proteinase OS=Zea mays GN=ZEAMMB73_449295 PE=4 SV=1	0.464333	Down	0.00160333	45.234	extracellular							IPR025521; IPR004314;	Neprosin activation peptide; Neprosin;
C6T9G0	RAB1C OS=Lotus japonicus GN=rab1C PE=2 SV=1	0.719667	Down	0.0231049	22.573	cytoplasm	regulation of cellular process; single organism signaling; cellular response to stimulus; signal transduction; regulation of biological process; cell communication; intracellular signal transduction; single-organism process; small GTPase mediated signal transduction; signaling; response to stimulus; cellular process; biological regulation;		nucleoside phosphate binding; nucleoside binding; ion binding; nucleotide binding; organic cyclic compound binding; heterocyclic compound binding; ribonucleoside binding; carbohydrate derivative binding; ribonucleotide binding; binding; purine ribonucleoside binding; anion binding; purine ribonucleotide binding; purine nucleoside binding; guanyl ribonucleotide binding; guanyl nucleotide binding; …	K07874			IPR005225; IPR027417;	Small GTP-binding protein domain; P-loop containing nucleoside triphosphate hydrolase;
C6T9R8	Glyceraldehyde-3-phosphate dehydrogenase	0.496667	Down	0.0387937	48.173	chloroplast	glucose metabolic process; single-organism carbohydrate metabolic process; metabolic process; oxidation-reduction process; single-organism metabolic process; small molecule metabolic process; monosaccharide metabolic process; single-organism process; primary metabolic process; carbohydrate metabolic process; hexose metabolic process; organic substance metabolic process;		oxidoreductase activity, acting on the aldehyde or oxo group of donors, NAD or NADP as acceptor; organic cyclic compound binding; heterocyclic compound binding; nucleoside phosphate binding; NAD binding; catalytic activity; binding; oxidoreductase activity, acting on the aldehyde or oxo group of donors; NADP binding; nucleotide binding; cofactor binding; oxidoreductase activity; coenzyme binding;…	K05298	GAPA; glyceraldehyde-3-phosphate dehydrogenase (NADP+) (phosphorylating) [EC:1.2.1.13]	gmx01100 Metabolic pathways - Glycine max (soybean); gmx01200 Carbon metabolism - Glycine max (soybean); gmx00710 Carbon fixation in photosynthetic organisms - Glycine max (soybean);	IPR020829; IPR016040; IPR003823; IPR020828;	Glyceraldehyde 3-phosphate dehydrogenase, catalytic domain; NAD(P)-binding domain; Domain of unknown function CP12; Glyceraldehyde 3-phosphate dehydrogenase, NAD(P) binding domain;
C6T9Y1	Putative uncharacterized protein	0.574333	Down	0.0240095	15.77	nucleus
C6TBW6	Putative uncharacterized protein	0.453667	Down	0.00958035	11.892	cytoplasm				K02942	RP-LP1; large subunit ribosomal protein LP1	gmx03010 Ribosome - Glycine max (soybean);
C6TBW7	Ras-related protein RABE1c OS=Glycine soja GN=glysoja_030201 PE=4 SV=1	0.573667	Down	0.0237017	23.963	cytoplasm	regulation of cellular process; single organism signaling; cellular response to stimulus; signal transduction; regulation of biological process; cell communication; intracellular signal transduction; single-organism process; small GTPase mediated signal transduction; signaling; response to stimulus; cellular process; biological regulation;		nucleoside phosphate binding; nucleoside binding; ion binding; nucleotide binding; organic cyclic compound binding; heterocyclic compound binding; ribonucleoside binding; carbohydrate derivative binding; ribonucleotide binding; binding; purine ribonucleoside binding; anion binding; purine ribonucleotide binding; purine nucleoside binding; guanyl ribonucleotide binding; guanyl nucleotide binding; …	K07901	RAB8A; Ras-related protein Rab-8A	gmx04144 Endocytosis - Glycine max (soybean);	IPR005225; IPR027417;	Small GTP-binding protein domain; P-loop containing nucleoside triphosphate hydrolase;
C6TBZ1	uncharacterized protein	0.656333	Down	0.0186443	22.938	chloroplast				K08234			IPR029068; IPR004360;	Glyoxalase/Bleomycin resistance protein/Dihydroxybiphenyl dioxygenase; Glyoxalase/fosfomycin resistance/dioxygenase domain;
C6TC72	Eukaryotic translation initiation factor 3 subunit F	0.443667	Down	0.00814688	31.719	chloroplast		cell part; intracellular; cytoplasm; macromolecular complex; intracellular part; protein complex; cell; cytoplasmic part; eukaryotic translation initiation factor 3 complex;	organic cyclic compound binding; heterocyclic compound binding; RNA binding; translation factor activity, RNA binding; binding; nucleic acid binding; translation initiation factor activity; protein binding;	K03249	EIF3F; translation initiation factor 3 subunit F	gmx03013 RNA transport - Glycine max (soybean);	IPR000555; IPR024969;	JAB1/MPN/MOV34 metalloenzyme domain; Rpn11/EIF3F, C-terminal;
C6TCW1	Putative uncharacterized protein	0.743	Down	0.00966884	47.687	cytoplasm	protein folding; cellular process;	organelle; intracellular membrane-bounded organelle; intracellular organelle; endoplasmic reticulum; cell part; intracellular; cytoplasm; endomembrane system; intracellular part; membrane-bounded organelle; cell; cytoplasmic part;	cation binding; metal ion binding; protein binding; calcium ion binding; unfolded protein binding; binding; ion binding;	K08057	CALR; calreticulin	gmx04145 Phagosome - Glycine max (soybean); gmx04141 Protein processing in endoplasmic reticulum - Glycine max (soybean);	IPR009033; IPR013320;	Calreticulin/calnexin, P domain; Concanavalin A-like lectin/glucanase domain;
C6TE08	Bifunctional dihydroflavonol 4-reductase/flavanone 4-reductase OS=Glycine soja GN=glysoja_024914 PE=4 SV=1	0.578333	Down	0.0355727	36.828	chloroplast			cofactor binding; catalytic activity; binding; coenzyme binding;	K09753	CCR; cinnamoyl-CoA reductase [EC:1.2.1.44]	gmx01100 Metabolic pathways - Glycine max (soybean); gmx01110 Biosynthesis of secondary metabolites - Glycine max (soybean); gmx00940 Phenylpropanoid biosynthesis - Glycine max (soybean);	IPR001509; IPR016040;	NAD-dependent epimerase/dehydratase; NAD(P)-binding domain;
C6TFG0	"40S ribosomal protein S9, putative, expressed OS=Oryza sativa subsp. japonica GN=Os03g0154700 PE=1 SV=1"	1.60667	Up	0.0344803	23.048	nucleus	peptide metabolic process; peptide biosynthetic process; cellular protein metabolic process; nitrogen compound metabolic process; biosynthetic process; cellular amide metabolic process; primary metabolic process; organonitrogen compound biosynthetic process; organic substance biosynthetic process; cellular metabolic process; cellular biosynthetic process; organic substance metabolic process; meta…	intracellular organelle; ribosome; intracellular non-membrane-bounded organelle; small ribosomal subunit; cytoplasm; intracellular organelle part; macromolecular complex; intracellular part; cell; organelle part; non-membrane-bounded organelle; organelle; cell part; intracellular; ribosomal subunit; ribonucleoprotein complex; intracellular ribonucleoprotein complex; cytoplasmic part;	organic cyclic compound binding; heterocyclic compound binding; RNA binding; binding; nucleic acid binding; structural molecule activity; structural constituent of ribosome; rRNA binding;	K02997	RP-S9e; small subunit ribosomal protein S9e	gmx03010 Ribosome - Glycine max (soybean);	IPR001912; IPR002942;	Ribosomal protein S4/S9, N-terminal; RNA-binding S4 domain;
C6TFP4	Nuclear transport factor 2 OS=Glycine soja GN=glysoja_018512 PE=4 SV=1	0.511667	Down	0.0134374	13.65	nucleus	transport; localization; establishment of localization;	cell; intracellular; cell part;					IPR002075; IPR018222; IPR032710;	Nuclear transport factor 2; Nuclear transport factor 2, eukaryote; NTF2-like domain;
C6TFR5	"Photosystem I reaction center subunit VI, chloroplastic OS=Glycine soja GN=glysoja_030800 PE=4 SV=1"	0.633667	Down	0.0176664	14.907	chloroplast	metabolic process; cellular metabolic process; cellular process; photosynthesis;	membrane; membrane protein complex; macromolecular complex; intracellular part; cell; photosynthetic membrane; photosystem; photosystem I reaction center; cell part; intracellular; membrane part; thylakoid; protein complex; thylakoid part; photosystem I;		K02695	psaH; photosystem I subunit VI	gmx01100 Metabolic pathways - Glycine max (soybean); gmx00195 Photosynthesis - Glycine max (soybean);	IPR029027; IPR023833;	Single alpha-helix domain; Signal peptide, camelysin;
C6TFV5	"Thioredoxin-like 3-1, chloroplastic OS=Glycine soja GN=glysoja_012741 PE=4 SV=1"	0.543667	Down	0.046034	22.208	nucleus	regulation of cellular process; homeostatic process; regulation of biological quality; regulation of biological process; cell redox homeostasis; single-organism cellular process; cellular homeostasis; single-organism process; cellular process; biological regulation;						IPR012336; IPR013766;	Thioredoxin-like fold; Thioredoxin domain;
C6TGB8	DUF246 domain-containing protein OS=Glycine soja GN=glysoja_007121 PE=4 SV=1	0.643667	Down	0.027028	46.215	chloroplast
C6TGZ7	Mitochondrial outer membrane protein porin of 36 kDa OS=Glycine soja GN=glysoja_037164 PE=4 SV=1	0.595667	Down	0.0114122	29.789	mitochondria	anion transport; transport; transmembrane transport; regulation of biological process; regulation of localization; regulation of transport; ion transport; regulation of anion transport; regulation of ion transport; localization; biological regulation; establishment of localization;	membrane; intracellular organelle; outer membrane; mitochondrial part; bounding membrane of organelle; organelle membrane; mitochondrial outer membrane; cytoplasm; intracellular organelle part; organelle envelope; intracellular part; cell; organelle part; mitochondrion; organelle; mitochondrial envelope; intracellular membrane-bounded organelle; intracellular; cell part; envelope; whole membrane;…	ion transmembrane transporter activity; passive transmembrane transporter activity; anion channel activity; substrate-specific transporter activity; channel activity; substrate-specific transmembrane transporter activity; voltage-gated ion channel activity; voltage-gated anion channel activity; substrate-specific channel activity; ion channel activity; gated channel activity; voltage-gated channe…	K15040			IPR023614;	Porin domain;
C6TH17	Putative uncharacterized protein	0.543667	Down	0.0315179	28.831	chloroplast							IPR013830;	SGNH hydrolase-type esterase domain;
C6THH9	Putative uncharacterized protein (Fragment)	0.465333	Down	0.0141789	29.851	nucleus			organic cyclic compound binding; heterocyclic compound binding; nucleoside phosphate binding; binding; nucleic acid binding; nucleotide binding; small molecule binding;	K12891	SFRS2; splicing factor, arginine/serine-rich 2	gmx03040 Spliceosome - Glycine max (soybean);	IPR000504; IPR012677; IPR003954;	RNA recognition motif domain; Nucleotide-binding alpha-beta plait domain; RNA recognition motif domain, eukaryote;
C6TID4	Putative alcohol dehydrogenase superfamily protein OS=Zea mays GN=ZEAMMB73_785587 PE=2 SV=1	0.717333	Down	0.00146319	34.537	chloroplast	single-organism process; metabolic process; oxidation-reduction process; single-organism metabolic process;		catalytic activity; oxidoreductase activity;				IPR011032; IPR020843; IPR016040; IPR013154; IPR013149;	GroES-like; Polyketide synthase, enoylreductase domain; NAD(P)-binding domain; Alcohol dehydrogenase, N-terminal; Alcohol dehydrogenase, C-terminal;
C6TIE9	Putative uncharacterized protein (Fragment)	0.572667	Down	0.0482415	21.842	cytoplasm	regulation of cellular process; single organism signaling; cellular response to stimulus; signal transduction; regulation of biological process; cell communication; intracellular signal transduction; single-organism process; small GTPase mediated signal transduction; signaling; response to stimulus; cellular process; biological regulation;		nucleoside phosphate binding; nucleoside binding; ion binding; nucleotide binding; organic cyclic compound binding; heterocyclic compound binding; ribonucleoside binding; carbohydrate derivative binding; ribonucleotide binding; binding; purine ribonucleoside binding; anion binding; purine ribonucleotide binding; purine nucleoside binding; guanyl ribonucleotide binding; guanyl nucleotide binding; …	K07904	RAB11A; Ras-related protein Rab-11A	gmx04144 Endocytosis - Glycine max (soybean);	IPR005225; IPR027417;	Small GTP-binding protein domain; P-loop containing nucleoside triphosphate hydrolase;
C6TIJ0	"31 kDa ribonucleoprotein, chloroplastic OS=Glycine soja GN=glysoja_039843 PE=4 SV=1"	0.740667	Down	0.0314419	31.987	chloroplast			organic cyclic compound binding; heterocyclic compound binding; nucleoside phosphate binding; binding; nucleic acid binding; nucleotide binding; small molecule binding;	K11294			IPR000504; IPR012677;	RNA recognition motif domain; Nucleotide-binding alpha-beta plait domain;
C6TIU1	Putative uncharacterized protein	1.74	Up	0.0488298	21.752	chloroplast	single-organism process; metabolic process; oxidation-reduction process; single-organism metabolic process;		oxidoreductase activity, acting on a sulfur group of donors; peptide-methionine (R)-S-oxide reductase activity; oxidoreductase activity, acting on a sulfur group of donors, disulfide as acceptor; catalytic activity; oxidoreductase activity;	K07305			IPR002579; IPR011057;	Peptide methionine sulphoxide reductase MrsB; Mss4-like;
C6TIZ7	UPF0613 protein PB24D3.06c OS=Glycine soja GN=glysoja_004468 PE=4 SV=1	0.720333	Down	0.0262948	37.104	chloroplast							IPR029058;	Alpha/Beta hydrolase fold;
C6TJ63	Heat shock protein STI OS=Glycine soja GN=glysoja_022876 PE=4 SV=1	0.581	Down	0.0386296	37.002	nucleus			protein binding; binding;				IPR011990; IPR013026;	Tetratricopeptide-like helical domain; Tetratricopeptide repeat-containing domain;
C6TJH2	60S ribosomal protein L9 OS=Glycine soja GN=glysoja_027838 PE=4 SV=1	0.764	Down	0.00683287	21.685	cytoplasm	peptide metabolic process; peptide biosynthetic process; cellular protein metabolic process; nitrogen compound metabolic process; biosynthetic process; cellular amide metabolic process; primary metabolic process; organonitrogen compound biosynthetic process; organic substance biosynthetic process; cellular metabolic process; cellular biosynthetic process; organic substance metabolic process; meta…	ribosome; organelle; intracellular organelle; intracellular non-membrane-bounded organelle; cell part; intracellular; cytoplasm; macromolecular complex; intracellular part; ribonucleoprotein complex; cell; intracellular ribonucleoprotein complex; cytoplasmic part; non-membrane-bounded organelle;	organic cyclic compound binding; heterocyclic compound binding; RNA binding; binding; nucleic acid binding; structural molecule activity; structural constituent of ribosome; rRNA binding;	K02940	RP-L9e; large subunit ribosomal protein L9e	gmx03010 Ribosome - Glycine max (soybean);	IPR020040;	Ribosomal protein L6, alpha-beta domain;
C6TJT0	OSJNBb0091E11.17 protein OS=Oryza sativa subsp. japonica GN=OSJNBb0091E11.17 PE=4 SV=2	0.521	Down	0.0264187	39.898	vacuolar membrane							IPR006946;	Domain of unknown function DUF642;
C6TK22	Putative uncharacterized protein	0.634333	Down	0.0498588	33.198	chloroplast	ATP generation from ADP; nucleoside metabolic process; purine nucleoside metabolic process; nucleoside diphosphate phosphorylation; ADP metabolic process; pyridine nucleotide metabolic process; glycolytic process; purine ribonucleoside monophosphate metabolic process; nucleotide metabolic process; single-organism process; ribonucleoside diphosphate metabolic process; nucleotide phosphorylation; p…		isomerase activity; intramolecular oxidoreductase activity; triose-phosphate isomerase activity; catalytic activity; intramolecular oxidoreductase activity, interconverting aldoses and ketoses;	K01803	TPI; triosephosphate isomerase (TIM) [EC:5.3.1.1]	gmx00562 Inositol phosphate metabolism - Glycine max (soybean); gmx01230 Biosynthesis of amino acids - Glycine max (soybean); gmx01110 Biosynthesis of secondary metabolites - Glycine max (soybean); gmx01200 Carbon metabolism - Glycine max (soybean); gmx00710 Carbon fixation in photosynthetic organisms - Glycine max (soybean); gmx01100 Metabolic pathways - Glycine max (soybean); gmx00051 Fructose …	IPR013785;	Aldolase-type TIM barrel;
C6TK80	Putative uncharacterized protein	0.657667	Down	0.0437335	40.975	cytoplasm	DNA replication; cellular aromatic compound metabolic process; DNA metabolic process; organic cyclic compound metabolic process; nitrogen compound metabolic process; biosynthetic process; primary metabolic process; organic substance biosynthetic process; cellular metabolic process; cellular biosynthetic process; organic substance metabolic process; metabolic process; cellular macromolecule biosyn…		organic cyclic compound binding; heterocyclic compound binding; DNA binding; binding; nucleic acid binding;	K10756	RFC3_5; replication factor C subunit 3/5	gmx03420 Nucleotide excision repair - Glycine max (soybean); gmx03430 Mismatch repair - Glycine max (soybean); gmx03030 DNA replication - Glycine max (soybean);	IPR003593; IPR008921; IPR027417;	AAA+ ATPase domain; DNA polymerase III, clamp loader complex, gamma/delta/delta subunit, C-terminal; P-loop containing nucleoside triphosphate hydrolase;
C6TKC0	P34 putative thiol protease OS=Glycine soja GN=glysoja_015472 PE=3 SV=1	1.71233	Up	0.0425153	40.197	vacuolar membrane	proteolysis; metabolic process; macromolecule metabolic process; protein metabolic process; primary metabolic process; organic substance metabolic process;		peptidase activity, acting on L-amino acid peptides; cysteine-type peptidase activity; hydrolase activity; peptidase activity; catalytic activity;				IPR013201; IPR000668;	Cathepsin propeptide inhibitor domain (I29); Peptidase C1A, papain C-terminal;
C6TKF0	Putative uncharacterized protein	0.554333	Down	0.0136861	29.168	chloroplast							IPR023395;	Mitochondrial carrier domain;
C6TL53	Putative uncharacterized protein	0.553333	Down	0.0205607	34.947	chloroplast			cofactor binding; catalytic activity; binding; coenzyme binding;				IPR001509; IPR016040;	NAD-dependent epimerase/dehydratase; NAD(P)-binding domain;
C6TL75	"Transmembrane protein, putative OS=Medicago truncatula GN=MTR_2g010540 PE=4 SV=1"	0.711	Down	0.00934517	28.362	chloroplast							IPR029063;	S-adenosyl-L-methionine-dependent methyltransferase;
C6TLC0	Putative uncharacterized protein	0.488667	Down	0.000109622	31.113	chloroplast	metabolic process; cellular metabolic process; phosphorus metabolic process; cellular process; phosphate-containing compound metabolic process;	intracellular part; cell; cell part; intracellular; cytoplasm;	magnesium ion binding; inorganic diphosphatase activity; pyrophosphatase activity; catalytic activity; binding; ion binding; metal ion binding; cation binding; hydrolase activity, acting on acid anhydrides; hydrolase activity; hydrolase activity, acting on acid anhydrides, in phosphorus-containing anhydrides;	K01507	ppa; inorganic pyrophosphatase [EC:3.6.1.1]	gmx00190 Oxidative phosphorylation - Glycine max (soybean);
C6TM03	Malate dehydrogenase	0.722	Down	0.00694017	37.462	cytoplasm	dicarboxylic acid metabolic process; oxidation-reduction process; small molecule metabolic process; single-organism cellular process; single-organism process; carbohydrate metabolic process; primary metabolic process; cellular metabolic process; organic substance metabolic process; metabolic process; single-organism metabolic process; malate metabolic process; carboxylic acid metabolic process; o…		oxidoreductase activity, acting on CH-OH group of donors; oxidoreductase activity, acting on the CH-OH group of donors, NAD or NADP as acceptor; malate dehydrogenase activity; catalytic activity; L-malate dehydrogenase activity; oxidoreductase activity;	K00026	MDH2; malate dehydrogenase [EC:1.1.1.37]	gmx00020 Citrate cycle (TCA cycle) - Glycine max (soybean); gmx01110 Biosynthesis of secondary metabolites - Glycine max (soybean); gmx01200 Carbon metabolism - Glycine max (soybean); gmx00710 Carbon fixation in photosynthetic organisms - Glycine max (soybean); gmx00270 Cysteine and methionine metabolism - Glycine max (soybean); gmx01100 Metabolic pathways - Glycine max (soybean); gmx00630 Glyoxy…	IPR022383; IPR016040; IPR001236; IPR015955;	Lactate/malate dehydrogenase, C-terminal; NAD(P)-binding domain; Lactate/malate dehydrogenase, N-terminal; Lactate dehydrogenase/glycoside hydrolase, family 4, C-terminal;
C6TMV9	"C-1-tetrahydrofolate synthase, cytoplasmic OS=Glycine soja GN=glysoja_038828 PE=3 SV=1"	0.747333	Down	0.0194098	31.457	cytoplasm	cofactor biosynthetic process; pteridine-containing compound biosynthetic process; cellular aromatic compound metabolic process; organic acid biosynthetic process; cellular modified amino acid biosynthetic process; single-organism process; biosynthetic process; organonitrogen compound biosynthetic process; cellular metabolic process; organic substance metabolic process; metabolic process; heteroc…		methylenetetrahydrofolate dehydrogenase (NADP+) activity; oxidoreductase activity, acting on the CH-NH group of donors; oxidoreductase activity, acting on the CH-NH group of donors, NAD or NADP as acceptor; catalytic activity; oxidoreductase activity;				IPR020631; IPR016040; IPR020630;	Tetrahydrofolate dehydrogenase/cyclohydrolase, NAD(P)-binding domain; NAD(P)-binding domain; Tetrahydrofolate dehydrogenase/cyclohydrolase, catalytic domain;
C6TMY2	Putative uncharacterized protein	0.396333	Down	0.00773067	30.867	plasma membrane	transport; localization; establishment of localization;	membrane;	transporter activity;	K09872			IPR023271;	Aquaporin-like;
C6TN24	Trafficking protein particle complex subunit 1 OS=Glycine soja GN=glysoja_004695 PE=4 SV=1	0.556333	Down	0.0230792	19.155	nucleus	transport; localization; establishment of localization;	cell part; intracellular; TRAPP complex; macromolecular complex; intracellular part; protein complex; cell; tethering complex;		K20300			IPR011012;	Longin-like domain;
C6TNP0	Putative uncharacterized protein	0.436333	Down	0.0437952	57.853	extracellular	metabolic process; carbohydrate metabolic process; primary metabolic process; organic substance metabolic process;		hydrolase activity, hydrolyzing O-glycosyl compounds; hydrolase activity; catalytic activity; hydrolase activity, acting on glycosyl bonds;	K05350	bglB; beta-glucosidase [EC:3.2.1.21]	gmx00460 Cyanoamino acid metabolism - Glycine max (soybean); gmx01100 Metabolic pathways - Glycine max (soybean); gmx00500 Starch and sucrose metabolism - Glycine max (soybean); gmx01110 Biosynthesis of secondary metabolites - Glycine max (soybean); gmx00940 Phenylpropanoid biosynthesis - Glycine max (soybean);	IPR017853; IPR013781;	Glycoside hydrolase superfamily; Glycoside hydrolase, catalytic domain;
C6TNS9	Putative uncharacterized protein	0.735667	Down	0.0407737	29.446	cytoplasm							IPR000772;	Ricin B, lectin domain;
C6TNT2	EF1Bgamma class glutathione S-transferase	0.727667	Down	0.0338341	47.587	chloroplast	peptide metabolic process; translational elongation; peptide biosynthetic process; cellular protein metabolic process; nitrogen compound metabolic process; biosynthetic process; cellular amide metabolic process; primary metabolic process; organonitrogen compound biosynthetic process; organic substance biosynthetic process; cellular metabolic process; cellular biosynthetic process; organic substan…		organic cyclic compound binding; heterocyclic compound binding; RNA binding; translation factor activity, RNA binding; protein binding; translation elongation factor activity; binding; nucleic acid binding;				IPR004046; IPR010987; IPR001662; IPR004045; IPR012336;	Glutathione S-transferase, C-terminal; Glutathione S-transferase, C-terminal-like; Translation elongation factor EF1B, gamma chain, conserved; Glutathione S-transferase, N-terminal; Thioredoxin-like fold;
C6ZHS4	Eukaryotic translation initiation factor 5A	0.626	Down	0.00935059	17.47	cytoplasm	positive regulation of cellular protein metabolic process; peptide metabolic process; posttranscriptional regulation of gene expression; positive regulation of protein complex disassembly; regulation of translational termination; positive regulation of biosynthetic process; biosynthetic process; cellular metabolic process; positive regulation of cellular component organization; metabolic process;…		organic cyclic compound binding; heterocyclic compound binding; ribosome binding; translation factor activity, RNA binding; RNA binding; translation elongation factor activity; binding; nucleic acid binding; macromolecular complex binding; ribonucleoprotein complex binding;	K03263			IPR008991; IPR012340; IPR014722; IPR020189;	Translation protein SH3-like domain; Nucleic acid-binding, OB-fold; Ribosomal protein L2 domain 2; Translation elongation factor, IF5A C-terminal;
C6ZJZ0	Serine hydroxymethyltransferase	0.659667	Down	0.0455918	57.377	mitochondria	small molecule metabolic process; single-organism cellular process; nitrogen compound metabolic process; single-organism process; primary metabolic process; glycine metabolic process; alpha-amino acid metabolic process; cellular metabolic process; organic substance metabolic process; metabolic process; cellular amino acid metabolic process; serine family amino acid metabolic process; single-organ…		organic cyclic compound binding; heterocyclic compound binding; catalytic activity; binding; ion binding; glycine hydroxymethyltransferase activity; transferase activity, transferring one-carbon groups; anion binding; hydroxymethyl-, formyl- and related transferase activity; cofactor binding; transferase activity; pyridoxal phosphate binding;	K00600	glyA; glycine hydroxymethyltransferase [EC:2.1.2.1]	gmx01230 Biosynthesis of amino acids - Glycine max (soybean); gmx01110 Biosynthesis of secondary metabolites - Glycine max (soybean); gmx01200 Carbon metabolism - Glycine max (soybean); gmx00260 Glycine, serine and threonine metabolism - Glycine max (soybean); gmx01100 Metabolic pathways - Glycine max (soybean); gmx00460 Cyanoamino acid metabolism - Glycine max (soybean); gmx00630 Glyoxylate and …	IPR015424; IPR015421; IPR015422;	Pyridoxal phosphate-dependent transferase; Pyridoxal phosphate-dependent transferase, major region, subdomain 1; Pyridoxal phosphate-dependent transferase, major region, subdomain 2;
C6ZRV3	Somatic embryogenesis receptor kinase	0.7535	Down	0.00547846	47.26	chloroplast	phosphorylation; cellular protein metabolic process; primary metabolic process; cellular metabolic process; phosphate-containing compound metabolic process; organic substance metabolic process; metabolic process; protein phosphorylation; phosphorus metabolic process; cellular macromolecule metabolic process; cellular protein modification process; protein metabolic process; macromolecule metabolic…		ATP binding; nucleoside phosphate binding; phosphotransferase activity, alcohol group as acceptor; nucleoside binding; ion binding; protein kinase activity; nucleotide binding; organic cyclic compound binding; heterocyclic compound binding; ribonucleoside binding; carbohydrate derivative binding; kinase activity; catalytic activity; ribonucleotide binding; binding; purine ribonucleoside binding; …	K13418			IPR000719; IPR013320; IPR011009;	Protein kinase domain; Concanavalin A-like lectin/glucanase domain; Protein kinase-like domain;
C7S8C4	Germin-like protein 10	0.542333	Down	0.0111756	22.248	chloroplast			transition metal ion binding; binding; ion binding; metal ion binding; cation binding; nutrient reservoir activity; manganese ion binding;				IPR011051; IPR006045; IPR014710;	RmlC-like cupin domain; Cupin 1; RmlC-like jelly roll fold;
D6C4Z9	HSP90-1	0.678333	Down	0.0327675	80.379	cytoplasm	protein folding; response to stress; response to stimulus; cellular process;		ATP binding; nucleoside phosphate binding; nucleoside binding; ion binding; protein binding; nucleotide binding; organic cyclic compound binding; heterocyclic compound binding; ribonucleoside binding; carbohydrate derivative binding; ribonucleotide binding; binding; purine ribonucleoside binding; anion binding; purine ribonucleotide binding; unfolded protein binding; adenyl ribonucleotide binding…	K04079	HSP90A; molecular chaperone HtpG	gmx04141 Protein processing in endoplasmic reticulum - Glycine max (soybean); gmx04626 Plant-pathogen interaction - Glycine max (soybean);	IPR020568; IPR020575; IPR003594;	Ribosomal protein S5 domain 2-type fold; Heat shock protein Hsp90, N-terminal; Histidine kinase-like ATPase, C-terminal domain;
F6KBT6	Allene oxide cyclase 6	0.654	Down	0.0286109	28.27	chloroplast		organelle; intracellular membrane-bounded organelle; intracellular organelle; cell part; intracellular; cytoplasm; intracellular part; membrane-bounded organelle; cell; plastid; cytoplasmic part; chloroplast;	isomerase activity; catalytic activity;	K10525	AOC; allene oxide cyclase [EC:5.3.99.6]	gmx00592 alpha-Linolenic acid metabolism - Glycine max (soybean); gmx01100 Metabolic pathways - Glycine max (soybean); gmx01110 Biosynthesis of secondary metabolites - Glycine max (soybean);
G0T435	Purple acid phosphatase	0.631667	Down	0.0136122	52.496	vacuolar membrane			acid phosphatase activity; phosphoric ester hydrolase activity; catalytic activity; phosphatase activity; binding; hydrolase activity, acting on ester bonds; ion binding; cation binding; metal ion binding; hydrolase activity;				IPR015914; IPR029052; IPR004843; IPR025733; IPR008963;	Purple acid phosphatase, N-terminal; Metallo-dependent phosphatase-like; Calcineurin-like phosphoesterase domain, ApaH type; Iron/zinc purple acid phosphatase-like C-terminal domain; Purple acid phosphatase-like, N-terminal;
G3E7M9	Annexin	1.81567	Up	0.0374316	35.922	cytoplasm			calcium-dependent phospholipid binding; binding; phospholipid binding; ion binding; lipid binding; cation binding; metal ion binding; anion binding; calcium ion binding;
G9I8U0	Inositol methyltransferase	0.414333	Down	0.00823852	41.508	cytoplasm			transferase activity, transferring one-carbon groups; protein binding; O-methyltransferase activity; methyltransferase activity; catalytic activity; transferase activity; binding; protein dimerization activity;				IPR011991; IPR012967; IPR029063; IPR001077;	Winged helix-turn-helix DNA-binding domain; Plant methyltransferase dimerisation; S-adenosyl-L-methionine-dependent methyltransferase; O-methyltransferase, family 2;
I1J454	uncharacterized protein	0.646333	Down	0.0186576	37.56	chloroplast	regulation of cellular process; homeostatic process; regulation of biological quality; regulation of biological process; cell redox homeostasis; single-organism cellular process; cellular homeostasis; single-organism process; cellular process; biological regulation;		electron carrier activity; protein binding; binding;				IPR004045; IPR012336;	Glutathione S-transferase, N-terminal; Thioredoxin-like fold;
I1J5Y9	UDP-glucose 6-dehydrogenase	0.548667	Down	0.028944	52.928	cytoplasm	single-organism process; metabolic process; oxidation-reduction process; single-organism metabolic process;		organic cyclic compound binding; heterocyclic compound binding; oxidoreductase activity, acting on CH-OH group of donors; oxidoreductase activity, acting on the CH-OH group of donors, NAD or NADP as acceptor; nucleoside phosphate binding; UDP-glucose 6-dehydrogenase activity; NAD binding; catalytic activity; binding; nucleotide binding; cofactor binding; small molecule binding; coenzyme binding; …	K00012	UGDH; UDPglucose 6-dehydrogenase [EC:1.1.1.22]	gmx01100 Metabolic pathways - Glycine max (soybean); gmx00520 Amino sugar and nucleotide sugar metabolism - Glycine max (soybean); gmx00053 Ascorbate and aldarate metabolism - Glycine max (soybean); gmx00040 Pentose and glucuronate interconversions - Glycine max (soybean);	IPR001732; IPR008927; IPR014027; IPR016040; IPR014026;	UDP-glucose/GDP-mannose dehydrogenase, N-terminal; 6-phosphogluconate dehydrogenase C-terminal domain-like; UDP-glucose/GDP-mannose dehydrogenase, C-terminal; NAD(P)-binding domain; UDP-glucose/GDP-mannose dehydrogenase, dimerisation;
I1J637	"Alpha-1,4-glucan-protein synthase [UDP-forming] OS=Glycine soja GN=glysoja_036788 PE=4 SV=1"	0.564333	Down	0.00173497	41.71	cytoplasm	carbohydrate biosynthetic process; single-organism biosynthetic process; cellular glucan metabolic process; polysaccharide biosynthetic process; cellulose metabolic process; glucan metabolic process; single-organism cellular process; single-organism process; cellular polysaccharide biosynthetic process; biosynthetic process; primary metabolic process; carbohydrate metabolic process; organic subst…		isomerase activity; intramolecular transferase activity; catalytic activity;	K13379	RGP; reversibly glycosylated polypeptide / UDP-arabinopyranose mutase [EC:2.4.1.- 5.4.99.30]	gmx00520 Amino sugar and nucleotide sugar metabolism - Glycine max (soybean);	IPR029044;	Nucleotide-diphospho-sugar transferases;
I1J6K4	Alpha-xylosidase OS=Glycine soja GN=glysoja_043600 PE=3 SV=1	0.624	Down	0.0107763	102.94	vacuolar membrane	metabolic process; carbohydrate metabolic process; primary metabolic process; organic substance metabolic process;		hydrolase activity, hydrolyzing O-glycosyl compounds; carbohydrate binding; hydrolase activity; catalytic activity; binding; hydrolase activity, acting on glycosyl bonds;	K15925			IPR011013; IPR031727; IPR025887; IPR017853;	Galactose mutarotase-like domain; Galactose mutarotase, N-terminal barrel; Glycoside hydrolase family 31, N-terminal domain; Glycoside hydrolase superfamily;
I1J7D2	"Monothiol glutaredoxin-S16, chloroplastic OS=Glycine soja GN=glysoja_045064 PE=4 SV=1"	0.641333	Down	0.0281931	35.48	nucleus	regulation of cellular process; homeostatic process; regulation of biological quality; regulation of biological process; cell redox homeostasis; single-organism cellular process; cellular homeostasis; single-organism process; cellular process; biological regulation;		electron carrier activity; protein disulfide oxidoreductase activity; oxidoreductase activity, acting on a sulfur group of donors; disulfide oxidoreductase activity; catalytic activity; oxidoreductase activity;				IPR033658; IPR002109; IPR012336;	Glutaredoxin, PICOT-like; Glutaredoxin; Thioredoxin-like fold;
I1J7H3	Ferritin	0.299667	Down	0.00652355	28.711	chloroplast	cellular iron ion homeostasis; regulation of biological quality; transition metal ion homeostasis; ion homeostasis; cellular cation homeostasis; inorganic ion homeostasis; single-organism cellular process; cellular homeostasis; iron ion homeostasis; single-organism process; cellular chemical homeostasis; cellular transition metal ion homeostasis; homeostatic process; cation homeostasis; cellular …		cation binding; metal ion binding; iron ion binding; ferric iron binding; transition metal ion binding; binding; ion binding;	K00522			IPR012347; IPR009040; IPR009078; IPR008331;	Ferritin-related; Ferritin-like diiron domain; Ferritin-like superfamily; Ferritin/DPS protein domain;
I1J7Z7	Elongation factor Ts	0.743	Down	0.0228208	122.61	chloroplast	peptide metabolic process; translational elongation; peptide biosynthetic process; cellular protein metabolic process; nitrogen compound metabolic process; biosynthetic process; cellular amide metabolic process; primary metabolic process; organonitrogen compound biosynthetic process; organic substance biosynthetic process; cellular metabolic process; cellular biosynthetic process; organic substan…	cell; intracellular; cell part;	organic cyclic compound binding; heterocyclic compound binding; RNA binding; translation factor activity, RNA binding; protein binding; translation elongation factor activity; binding; nucleic acid binding;				IPR012340; IPR003029; IPR022967; IPR009060; IPR014039;	Nucleic acid-binding, OB-fold; S1 domain; RNA-binding domain, S1; UBA-like; Translation elongation factor EFTs/EF1B, dimerisation;
I1J991	"CBS domain-containing protein CBSX1, chloroplastic OS=Glycine soja GN=glysoja_003371 PE=4 SV=1"	0.589333	Down	0.0126135	25.177	chloroplast							IPR000644;	CBS domain;
I1J9T7	Acyl-coenzyme A oxidase	0.554667	Down	0.0399135	82.016	cytoplasm	lipid oxidation; single-organism process; cellular lipid metabolic process; cellular metabolic process; organic substance metabolic process; metabolic process; lipid modification; cellular catabolic process; monocarboxylic acid metabolic process; cellular process; lipid metabolic process; lipid catabolic process; fatty acid oxidation; oxidation-reduction process; single-organism catabolic process…	organelle; intracellular membrane-bounded organelle; intracellular organelle; cell part; intracellular; peroxisome; microbody; cytoplasm; intracellular part; cell; membrane-bounded organelle; cytoplasmic part;	oxidoreductase activity, acting on the CH-CH group of donors, oxygen as acceptor; nucleoside phosphate binding; flavin adenine dinucleotide binding; ion binding; acyl-CoA oxidase activity; nucleotide binding; cofactor binding; oxidoreductase activity; oxidoreductase activity, acting on the CH-CH group of donors; heterocyclic compound binding; organic cyclic compound binding; catalytic activity; b…	K00232	E1.3.3.6; acyl-CoA oxidase [EC:1.3.3.6]	gmx00592 alpha-Linolenic acid metabolism - Glycine max (soybean); gmx01100 Metabolic pathways - Glycine max (soybean); gmx00071 Fatty acid degradation - Glycine max (soybean); gmx01212 Fatty acid metabolism - Glycine max (soybean); gmx04146 Peroxisome - Glycine max (soybean); gmx01110 Biosynthesis of secondary metabolites - Glycine max (soybean); gmx01040 Biosynthesis of unsaturated fatty acids -…	IPR029320; IPR013786; IPR009100; IPR006091; IPR002655; IPR009075;	Acyl-coenzyme A oxidase, N-terminal; Acyl-CoA dehydrogenase/oxidase, N-terminal; Acyl-CoA dehydrogenase/oxidase, N-terminal and middle domain; Acyl-CoA oxidase/dehydrogenase, central domain; Acyl-CoA oxidase, C-terminal; Acyl-CoA dehydrogenase/oxidase C-terminal;
I1J9Z1	SNARE-interacting protein KEULE OS=Glycine soja GN=glysoja_018964 PE=3 SV=1	0.580667	Down	0.00927098	64.126	cytoplasm	vesicle docking involved in exocytosis; vesicle-mediated transport; single-organism cellular process; single-organism process; vesicle docking; membrane docking; establishment of localization; transport; single-organism localization; secretion by cell; localization; cellular process; exocytosis; single-organism transport; secretion;			K15292			IPR027482;	Sec1-like, domain 2;
I1JAG0	uncharacterized protein	0.698667	Down	0.0127809	21.866	nucleus	RNA processing; cellular aromatic compound metabolic process; organic cyclic compound metabolic process; nitrogen compound metabolic process; primary metabolic process; cellular metabolic process; organic substance metabolic process; RNA metabolic process; metabolic process; nucleic acid metabolic process; heterocycle metabolic process; nucleobase-containing compound metabolic process; cellular m…	organelle; intracellular membrane-bounded organelle; intracellular organelle; nucleus; cell part; intracellular; cytoplasm; intracellular part; membrane-bounded organelle; cell;	organic cyclic compound binding; heterocyclic compound binding; mRNA binding; RNA binding; nucleoside phosphate binding; binding; nucleic acid binding; nucleotide binding; small molecule binding;	K12876	RBM8A; RNA-binding protein 8A	gmx03013 RNA transport - Glycine max (soybean); gmx03015 mRNA surveillance pathway - Glycine max (soybean); gmx03040 Spliceosome - Glycine max (soybean);	IPR000504; IPR033744; IPR012677;	RNA recognition motif domain; RBM8, RNA recognition motif; Nucleotide-binding alpha-beta plait domain;
I1JAI9	uncharacterized protein	0.651333	Down	0.0179525	28.76	chloroplast			cation binding; metal ion binding; protein binding; iron ion binding; transition metal ion binding; binding; ion binding;				IPR024934; IPR004039; IPR001478;	Rubredoxin-like domain; Rubredoxin-type fold; PDZ domain;
I1JAQ7	12-oxophytodienoate reductase 2 OS=Glycine soja GN=glysoja_038607 PE=4 SV=1	0.459	Down	0.00318953	45.185	chloroplast	single-organism process; metabolic process; oxidation-reduction process; single-organism metabolic process;		organic cyclic compound binding; heterocyclic compound binding; carbohydrate derivative binding; nucleoside phosphate binding; catalytic activity; ribonucleotide binding; binding; ion binding; anion binding; nucleotide binding; FMN binding; cofactor binding; oxidoreductase activity; small molecule binding;	K05894	OPR; 12-oxophytodienoic acid reductase [EC:1.3.1.42]	gmx00592 alpha-Linolenic acid metabolism - Glycine max (soybean); gmx01100 Metabolic pathways - Glycine max (soybean); gmx01110 Biosynthesis of secondary metabolites - Glycine max (soybean);	IPR013785; IPR001155;	Aldolase-type TIM barrel; NADH:flavin oxidoreductase/NADH oxidase, N-terminal;
I1JB64	"NADH dehydrogenase [ubiquinone] flavoprotein 1, mitochondrial OS=Glycine soja GN=glysoja_022887 PE=4 SV=1"	0.674333	Down	0.0063752	52.883	mitochondria	single-organism process; metabolic process; oxidation-reduction process; single-organism metabolic process;		oxidoreductase activity, acting on NAD(P)H; nucleoside phosphate binding; ion binding; NADH dehydrogenase (quinone) activity; nucleotide binding; 4 iron, 4 sulfur cluster binding; cofactor binding; oxidoreductase activity, acting on NAD(P)H, quinone or similar compound as acceptor; NADH dehydrogenase (ubiquinone) activity; oxidoreductase activity; heterocyclic compound binding; organic cyclic com…	K03942	NDUFV1; NADH dehydrogenase (ubiquinone) flavoprotein 1 [EC:1.6.5.3 1.6.99.3]	gmx01100 Metabolic pathways - Glycine max (soybean); gmx00190 Oxidative phosphorylation - Glycine max (soybean);	IPR011538; IPR019554; IPR019575;	NADH-ubiquinone oxidoreductase 51 kDa subunit, FMN-binding domain; Soluble ligand binding domain; NADH-ubiquinone oxidoreductase 51 kDa subunit, iron-sulphur binding domain;
I1JBH8	Protein disulfide isomerase-like protein OS=Glycine max GN=Gm pdis-1b PE=2 SV=1	0.6495	Down	0.0218251	40.43	extracellular	regulation of cellular process; homeostatic process; regulation of biological quality; regulation of biological process; cell redox homeostasis; single-organism cellular process; cellular homeostasis; single-organism process; cellular process; biological regulation;	organelle; intracellular membrane-bounded organelle; intracellular organelle; endoplasmic reticulum; cell part; intracellular; cytoplasm; endomembrane system; intracellular part; membrane-bounded organelle; cell; cytoplasmic part;	isomerase activity; catalytic activity;	K09584	PDIA6; protein disulfide-isomerase A6 [EC:5.3.4.1]	gmx04141 Protein processing in endoplasmic reticulum - Glycine max (soybean);	IPR005788; IPR012336; IPR011679; IPR013766;	Disulphide isomerase; Thioredoxin-like fold; Endoplasmic reticulum, protein ERp29, C-terminal; Thioredoxin domain;
I1JBL1	60S ribosomal protein L22-2 OS=Glycine soja GN=glysoja_024590 PE=4 SV=1	0.751333	Down	0.0453143	13.551	nucleus	peptide metabolic process; peptide biosynthetic process; cellular protein metabolic process; nitrogen compound metabolic process; biosynthetic process; cellular amide metabolic process; primary metabolic process; organonitrogen compound biosynthetic process; organic substance biosynthetic process; cellular metabolic process; cellular biosynthetic process; organic substance metabolic process; meta…	ribosome; organelle; intracellular organelle; intracellular non-membrane-bounded organelle; cell part; intracellular; cytoplasm; macromolecular complex; intracellular part; ribonucleoprotein complex; cell; intracellular ribonucleoprotein complex; cytoplasmic part; non-membrane-bounded organelle;	structural constituent of ribosome; structural molecule activity;	K02891	RP-L22e; large subunit ribosomal protein L22e	gmx03010 Ribosome - Glycine max (soybean);
I1JBW6	Matrix metalloproteinase OS=Glycine max GN=Slti114 PE=2 SV=1	0.678667	Down	0.000881759	40.087	plasma membrane	proteolysis; metabolic process; macromolecule metabolic process; protein metabolic process; primary metabolic process; organic substance metabolic process;	extracellular matrix; extracellular region part; extracellular region;	endopeptidase activity; metalloendopeptidase activity; peptidase activity; transition metal ion binding; catalytic activity; binding; ion binding; cation binding; metal ion binding; peptidase activity, acting on L-amino acid peptides; hydrolase activity; metallopeptidase activity; zinc ion binding;				IPR001818; IPR002477; IPR024079; IPR006026;	Peptidase M10, metallopeptidase; Peptidoglycan binding-like; Metallopeptidase, catalytic domain; Peptidase, metallopeptidase;
I1JC93	uncharacterized protein	0.644	Down	0.0429275	19.709	chloroplast							IPR025564;	Cyanobacterial aminoacyl-tRNA synthetase, CAAD domain;
I1JCG8	Ferredoxin--NADP reductase	0.449333	Down	0.0232231	40.439	chloroplast	single-organism process; metabolic process; oxidation-reduction process; single-organism metabolic process;		catalytic activity; oxidoreductase activity;	K02641	petH; ferredoxin--NADP+ reductase [EC:1.18.1.2]	gmx01100 Metabolic pathways - Glycine max (soybean); gmx00195 Photosynthesis - Glycine max (soybean);	IPR001433; IPR017927; IPR017938; IPR001709;	Oxidoreductase FAD/NAD(P)-binding; Ferredoxin reductase-type FAD-binding domain; Riboflavin synthase-like beta-barrel; Flavoprotein pyridine nucleotide cytochrome reductase;
I1JD07	40S ribosomal protein S27	0.739667	Down	0.0135476	9.6141	chloroplast	peptide metabolic process; peptide biosynthetic process; cellular protein metabolic process; nitrogen compound metabolic process; biosynthetic process; cellular amide metabolic process; primary metabolic process; organonitrogen compound biosynthetic process; organic substance biosynthetic process; cellular metabolic process; cellular biosynthetic process; organic substance metabolic process; meta…	ribosome; organelle; intracellular organelle; intracellular non-membrane-bounded organelle; cell part; intracellular; cytoplasm; macromolecular complex; intracellular part; ribonucleoprotein complex; cell; intracellular ribonucleoprotein complex; cytoplasmic part; non-membrane-bounded organelle;	structural constituent of ribosome; structural molecule activity;	K02978	RP-S27e; small subunit ribosomal protein S27e	gmx03010 Ribosome - Glycine max (soybean);	IPR011332; IPR023407;	Zinc-binding ribosomal protein; Ribosomal protein S27e, zinc-binding domain;
I1JD96	uncharacterized protein	0.737667	Down	0.0486993	39.869	chloroplast			catalytic activity; oxidoreductase activity;				IPR000683; IPR016040;	Oxidoreductase, N-terminal; NAD(P)-binding domain;
I1JEI0	"Alpha-1,4-glucan-protein synthase [UDP-forming] OS=Glycine soja GN=glysoja_014782 PE=4 SV=1"	0.662333	Down	0.00679019	41.519	cytoplasm	carbohydrate biosynthetic process; single-organism biosynthetic process; cellular glucan metabolic process; polysaccharide biosynthetic process; cellulose metabolic process; glucan metabolic process; single-organism cellular process; single-organism process; cellular polysaccharide biosynthetic process; biosynthetic process; primary metabolic process; carbohydrate metabolic process; organic subst…		isomerase activity; intramolecular transferase activity; catalytic activity;	K13379	RGP; reversibly glycosylated polypeptide / UDP-arabinopyranose mutase [EC:2.4.1.- 5.4.99.30]	gmx00520 Amino sugar and nucleotide sugar metabolism - Glycine max (soybean);	IPR029044;	Nucleotide-diphospho-sugar transferases;
I1JEV3	Zinc-binding alcohol dehydrogenase domain-containing protein 2 OS=Glycine soja GN=glysoja_034365 PE=4 SV=1	0.539333	Down	0.00401951	68.44	cytoplasm	single-organism process; metabolic process; oxidation-reduction process; single-organism metabolic process;		transition metal ion binding; catalytic activity; binding; ion binding; metal ion binding; cation binding; zinc ion binding; oxidoreductase activity;	K07119			IPR011032; IPR020843; IPR016040; IPR013154; IPR013149;	GroES-like; Polyketide synthase, enoylreductase domain; NAD(P)-binding domain; Alcohol dehydrogenase, N-terminal; Alcohol dehydrogenase, C-terminal;
I1JFA6	uncharacterized protein	0.515333	Down	0.0194479	43.766	chloroplast			cofactor binding; catalytic activity; binding; coenzyme binding;				IPR001509; IPR016040;	NAD-dependent epimerase/dehydratase; NAD(P)-binding domain;
I1JGB2	S-formylglutathione hydrolase	0.620333	Down	0.0297218	32.121	cytoplasm	single-organism catabolic process; small molecule metabolic process; single-organism cellular process; cellular aldehyde metabolic process; single-organism process; small molecule catabolic process; cellular metabolic process; organic substance metabolic process; organic substance catabolic process; metabolic process; aldehyde catabolic process; single-organism metabolic process; cellular catabol…		hydrolase activity; thiolester hydrolase activity; catalytic activity; S-formylglutathione hydrolase activity; hydrolase activity, acting on ester bonds;	K01070	frmB; S-formylglutathione hydrolase [EC:3.1.2.12]	gmx01200 Carbon metabolism - Glycine max (soybean);	IPR029058;	Alpha/Beta hydrolase fold;
I1JGN1	NADP-dependent glyceraldehyde-3-phosphate dehydrogenase OS=Glycine soja GN=glysoja_036981 PE=3 SV=1	0.535333	Down	0.0372398	53.251	cytoplasm	single-organism process; metabolic process; oxidation-reduction process; single-organism metabolic process;		oxidoreductase activity, acting on the aldehyde or oxo group of donors, NAD or NADP as acceptor; catalytic activity; oxidoreductase activity; oxidoreductase activity, acting on the aldehyde or oxo group of donors;	K00131	gapN; glyceraldehyde-3-phosphate dehydrogenase (NADP+) [EC:1.2.1.9]	gmx01100 Metabolic pathways - Glycine max (soybean); gmx00030 Pentose phosphate pathway - Glycine max (soybean); gmx01200 Carbon metabolism - Glycine max (soybean); gmx00010 Glycolysis / Gluconeogenesis - Glycine max (soybean);	IPR016161; IPR015590; IPR016162; IPR016163;	Aldehyde/histidinol dehydrogenase; Aldehyde dehydrogenase domain; Aldehyde dehydrogenase N-terminal domain; Aldehyde dehydrogenase, C-terminal;
I1JGP8	uncharacterized protein	0.688667	Down	0.00731781	59.677	chloroplast	proteolysis; metabolic process; macromolecule metabolic process; protein metabolic process; primary metabolic process; organic substance metabolic process;	intracellular part; cell; intracellular; cell part; cytoplasm;	peptidase activity; exopeptidase activity; transition metal ion binding; catalytic activity; binding; metalloexopeptidase activity; ion binding; cation binding; peptidase activity, acting on L-amino acid peptides; metal ion binding; metallopeptidase activity; hydrolase activity; aminopeptidase activity; manganese ion binding;	K01255	CARP; leucyl aminopeptidase [EC:3.4.11.1]	gmx01100 Metabolic pathways - Glycine max (soybean); gmx00480 Glutathione metabolism - Glycine max (soybean);	IPR000819; IPR008283;	Peptidase M17, leucyl aminopeptidase, C-terminal; Peptidase M17, leucyl aminopeptidase, N-terminal;
I1JGR2	uncharacterized protein	0.301667	Down	0.0157002	34.091	cytoplasm			protein binding; binding;				IPR001810; IPR032675;	F-box domain; Leucine-rich repeat domain, L domain-like;
I1JHQ7	2-succinylbenzoate--CoA ligase OS=Cajanus cajan GN=KK1_010841 PE=4 SV=1	1.51267	Up	0.0327585	59.966	peroxisome	metabolic process;		catalytic activity;				IPR025110; IPR000873;	AMP-binding enzyme C-terminal domain; AMP-dependent synthetase/ligase;
I1JIA7	"Indole-3-glycerol phosphate synthase, chloroplastic OS=Glycine soja GN=glysoja_004237 PE=3 SV=1"	0.567	Down	0.0492124	43.267	chloroplast	cellular amine metabolic process; aromatic amino acid family metabolic process; cellular aromatic compound metabolic process; small molecule metabolic process; single-organism cellular process; nitrogen compound metabolic process; organic cyclic compound metabolic process; single-organism process; primary metabolic process; alpha-amino acid metabolic process; cellular metabolic process; cellular …		carboxy-lyase activity; lyase activity; indole-3-glycerol-phosphate synthase activity; catalytic activity; carbon-carbon lyase activity;	K01609	trpC; indole-3-glycerol phosphate synthase [EC:4.1.1.48]	gmx01100 Metabolic pathways - Glycine max (soybean); gmx01230 Biosynthesis of amino acids - Glycine max (soybean); gmx01110 Biosynthesis of secondary metabolites - Glycine max (soybean); gmx00400 Phenylalanine, tyrosine and tryptophan biosynthesis - Glycine max (soybean);	IPR013785; IPR011060; IPR013798;	Aldolase-type TIM barrel; Ribulose-phosphate binding barrel; Indole-3-glycerol phosphate synthase;
I1JIN7	Aldehyde oxidase 2 OS=Glycine soja GN=glysoja_004121 PE=4 SV=1	0.736667	Down	0.0290883	149.8	cytoplasm	single-organism process; metabolic process; oxidation-reduction process; single-organism metabolic process;		2 iron, 2 sulfur cluster binding; nucleoside phosphate binding; iron ion binding; flavin adenine dinucleotide binding; ion binding; nucleotide binding; cofactor binding; oxidoreductase activity; oxidoreductase activity, acting on CH-OH group of donors; electron carrier activity; heterocyclic compound binding; organic cyclic compound binding; transition metal ion binding; catalytic activity; iron-…	K09842	AAO3; abscisic-aldehyde oxidase [EC:1.2.3.14]	gmx01100 Metabolic pathways - Glycine max (soybean); gmx01110 Biosynthesis of secondary metabolites - Glycine max (soybean); gmx00906 Carotenoid biosynthesis - Glycine max (soybean);	IPR001041; IPR002346; IPR012675; IPR002888; IPR016166; IPR005107; IPR016169; IPR000674; IPR008274;	2Fe-2S ferredoxin-type iron-sulfur binding domain; Molybdopterin dehydrogenase, FAD-binding; Beta-grasp domain; [2Fe-2S]-binding; FAD-binding, type 2; CO dehydrogenase flavoprotein, C-terminal; CO dehydrogenase flavoprotein-like, FAD-binding, subdomain 2; Aldehyde oxidase/xanthine dehydrogenase, a/b hammerhead; Aldehyde oxidase/xanthine dehydrogenase, molybdopterin binding;
I1JJB5	"Dihydrolipoyllysine-residue succinyltransferase component of 2-oxoglutarate dehydrogenase complex 2, mitochondrial OS=Glycine soja GN=glysoja_003930 PE=3 SV=1"	0.576	Down	0.00649707	50.495	chloroplast	tricarboxylic acid metabolic process; oxidation-reduction process; small molecule metabolic process; single-organism cellular process; tricarboxylic acid cycle; single-organism process; primary metabolic process; cellular respiration; cellular metabolic process; organic substance metabolic process; citrate metabolic process; metabolic process; generation of precursor metabolites and energy; aerob…	catalytic complex; cell part; intracellular; oxidoreductase complex; cytoplasm; macromolecular complex; intracellular part; oxoglutarate dehydrogenase complex; transferase complex; protein complex; cell; tricarboxylic acid cycle enzyme complex; cytoplasmic part; dihydrolipoyl dehydrogenase complex;	S-acyltransferase activity; S-succinyltransferase activity; transferase activity, transferring acyl groups; dihydrolipoyllysine-residue succinyltransferase activity; catalytic activity; succinyltransferase activity; transferase activity; transferase activity, transferring acyl groups other than amino-acyl groups;	K00658	DLST; 2-oxoglutarate dehydrogenase E2 component (dihydrolipoamide succinyltransferase) [EC:2.3.1.61]	gmx01100 Metabolic pathways - Glycine max (soybean); gmx00020 Citrate cycle (TCA cycle) - Glycine max (soybean); gmx01110 Biosynthesis of secondary metabolites - Glycine max (soybean); gmx01200 Carbon metabolism - Glycine max (soybean); gmx00310 Lysine degradation - Glycine max (soybean);	IPR001078; IPR011053; IPR000089; IPR023213;	2-oxoacid dehydrogenase acyltransferase, catalytic domain; Single hybrid motif; Biotin/lipoyl attachment; Chloramphenicol acetyltransferase-like domain;
I1JJP2	Glucose-1-phosphate adenylyltransferase	0.765333	Down	0.0267215	56.347	chloroplast	carbohydrate biosynthetic process; polysaccharide biosynthetic process; glucan metabolic process; single-organism process; biosynthetic process; energy reserve metabolic process; cellular metabolic process; cellular polysaccharide metabolic process; organic substance metabolic process; metabolic process; generation of precursor metabolites and energy; cellular carbohydrate metabolic process; poly…		glucose-1-phosphate adenylyltransferase activity; nucleotidyltransferase activity; catalytic activity; transferase activity; transferase activity, transferring phosphorus-containing groups; adenylyltransferase activity;	K00975	glgC; glucose-1-phosphate adenylyltransferase [EC:2.7.7.27]	gmx01100 Metabolic pathways - Glycine max (soybean); gmx00520 Amino sugar and nucleotide sugar metabolism - Glycine max (soybean); gmx00500 Starch and sucrose metabolism - Glycine max (soybean); gmx01110 Biosynthesis of secondary metabolites - Glycine max (soybean);	IPR011004; IPR029044; IPR005835;	Trimeric LpxA-like; Nucleotide-diphospho-sugar transferases; Nucleotidyl transferase domain;
I1JJQ4	Heat shock protein 90 OS=Glycine soja GN=glysoja_025987 PE=3 SV=1	0.504333	Down	0.0373822	89.715	chloroplast	protein folding; response to stress; response to stimulus; cellular process;		ATP binding; nucleoside phosphate binding; nucleoside binding; ion binding; protein binding; nucleotide binding; organic cyclic compound binding; heterocyclic compound binding; ribonucleoside binding; carbohydrate derivative binding; ribonucleotide binding; binding; purine ribonucleoside binding; anion binding; purine ribonucleotide binding; unfolded protein binding; adenyl ribonucleotide binding…	K09487	HSP90B; heat shock protein 90kDa beta	gmx04141 Protein processing in endoplasmic reticulum - Glycine max (soybean); gmx04626 Plant-pathogen interaction - Glycine max (soybean);	IPR020568; IPR020575; IPR003594;	Ribosomal protein S5 domain 2-type fold; Heat shock protein Hsp90, N-terminal; Histidine kinase-like ATPase, C-terminal domain;
I1JJU1	Fasciclin-like arabinogalactan 2 OS=Pisum sativum GN=FLA2 PE=4 SV=1	0.572	Down	0.0474224	43.557	vacuolar membrane							IPR000782;	FAS1 domain;
I1JMF7	Putative alcohol dehydrogenase superfamily protein OS=Zea mays GN=ZEAMMB73_503805 PE=4 SV=1	0.624333	Down	0.00765028	37.836	cytoplasm	single-organism process; metabolic process; oxidation-reduction process; single-organism metabolic process;		catalytic activity; oxidoreductase activity;				IPR011032; IPR020843; IPR016040; IPR013149;	GroES-like; Polyketide synthase, enoylreductase domain; NAD(P)-binding domain; Alcohol dehydrogenase, C-terminal;
I1JMX7	"Magnesium-protoporphyrin IX monomethyl ester [oxidative] cyclase, chloroplastic OS=Glycine soja GN=glysoja_038176 PE=3 SV=1"	0.646	Down	0.00801022	49.063	chloroplast	cofactor biosynthetic process; pigment biosynthetic process; cellular aromatic compound metabolic process; chlorophyll metabolic process; single-organism process; biosynthetic process; organonitrogen compound biosynthetic process; cellular metabolic process; organic substance metabolic process; porphyrin-containing compound metabolic process; metabolic process; heterocycle metabolic process; arom…		oxidoreductase activity, acting on paired donors, with incorporation or reduction of molecular oxygen, NAD(P)H as one donor, and incorporation of one atom of oxygen; catalytic activity; binding; ion binding; cation binding; metal ion binding; oxidoreductase activity, acting on paired donors, with incorporation or reduction of molecular oxygen; monooxygenase activity; magnesium-protoporphyrin IX m…	K04035	E1.14.13.81; magnesium-protoporphyrin IX monomethyl ester (oxidative) cyclase [EC:1.14.13.81]	gmx01100 Metabolic pathways - Glycine max (soybean); gmx00860 Porphyrin and chlorophyll metabolism - Glycine max (soybean); gmx01110 Biosynthesis of secondary metabolites - Glycine max (soybean);	IPR009078; IPR003251;	Ferritin-like superfamily; Rubrerythrin;
I1JP19	Deoxyhypusine hydroxylase	0.752	Down	0.0407176	32.626	nucleus	peptidyl-lysine modification to peptidyl-hypusine; cellular protein metabolic process; biosynthetic process; primary metabolic process; cellular metabolic process; organic substance metabolic process; peptidyl-amino acid modification; peptidyl-lysine modification; metabolic process; cellular macromolecule metabolic process; cellular protein modification process; protein metabolic process; macromo…		oxidoreductase activity, acting on paired donors, with incorporation or reduction of molecular oxygen; deoxyhypusine monooxygenase activity; catalytic activity; monooxygenase activity; binding; oxidoreductase activity;	K06072			IPR011989; IPR016024;	Armadillo-like helical; Armadillo-type fold;
I1JP73	Putative G3BP-like protein OS=Glycine soja GN=glysoja_019209 PE=4 SV=1	0.669333	Down	0.034268	50.043	chloroplast	transport; localization; establishment of localization;	cell; intracellular; cell part;	organic cyclic compound binding; heterocyclic compound binding; nucleoside phosphate binding; binding; nucleic acid binding; nucleotide binding; small molecule binding;				IPR002075; IPR000504; IPR018222; IPR012677; IPR032710;	Nuclear transport factor 2; RNA recognition motif domain; Nuclear transport factor 2, eukaryote; Nucleotide-binding alpha-beta plait domain; NTF2-like domain;
I1JP97	S-(hydroxymethyl)glutathione dehydrogenase	0.714667	Down	0.0410599	39.61	chloroplast	ethanol oxidation; metabolic process; organic hydroxy compound metabolic process; single-organism metabolic process; alcohol metabolic process; oxidation-reduction process; small molecule metabolic process; ethanol metabolic process; single-organism process; primary alcohol metabolic process; organic substance metabolic process;		oxidoreductase activity, acting on CH-OH group of donors; oxidoreductase activity, acting on the CH-OH group of donors, NAD or NADP as acceptor; transition metal ion binding; catalytic activity; binding; ion binding; metal ion binding; cation binding; zinc ion binding; S-(hydroxymethyl)glutathione dehydrogenase activity; oxidoreductase activity;	K00121	frmA; S-(hydroxymethyl)glutathione dehydrogenase / alcohol dehydrogenase [EC:1.1.1.284 1.1.1.1]	gmx01100 Metabolic pathways - Glycine max (soybean); gmx00350 Tyrosine metabolism - Glycine max (soybean); gmx00071 Fatty acid degradation - Glycine max (soybean); gmx01110 Biosynthesis of secondary metabolites - Glycine max (soybean); gmx01200 Carbon metabolism - Glycine max (soybean); gmx00010 Glycolysis / Gluconeogenesis - Glycine max (soybean);	IPR011032; IPR016040; IPR013154; IPR013149;	GroES-like; NAD(P)-binding domain; Alcohol dehydrogenase, N-terminal; Alcohol dehydrogenase, C-terminal;
I1JPD4	Eukaryotic translation initiation factor 3 subunit A	0.671333	Down	0.0497594	111.95	cytoplasm		cell part; intracellular; cytoplasm; macromolecular complex; intracellular part; protein complex; cell; cytoplasmic part; eukaryotic translation initiation factor 3 complex;	protein binding; binding;	K03254	EIF3A; translation initiation factor 3 subunit A	gmx03013 RNA transport - Glycine max (soybean);	IPR000717;	Proteasome component (PCI) domain;
I1JPG1	"Calcium-transporting ATPase 4, endoplasmic reticulum-type OS=Glycine soja GN=glysoja_016550 PE=3 SV=1"	0.566667	Down	0.0287621	116.4	plasma membrane		intrinsic component of membrane; membrane; integral component of membrane; membrane part;	organic cyclic compound binding; heterocyclic compound binding; nucleoside phosphate binding; binding; ion binding; cation binding; metal ion binding; nucleotide binding; small molecule binding;	K01537			IPR004014; IPR023298; IPR023299; IPR008250; IPR023214; IPR006068;	Cation-transporting P-type ATPase, N-terminal; P-type ATPase, transmembrane domain; P-type ATPase, cytoplasmic domain N; P-type ATPase, A domain; HAD-like domain; Cation-transporting P-type ATPase, C-terminal;
I1JPS0	Aquaporin TIP1-2 OS=Zea mays GN=ZEAMMB73_724949 PE=2 SV=1	0.594333	Down	0.0355142	20.225	cytoplasm	transport; localization; establishment of localization;	membrane;	transporter activity;				IPR023271;	Aquaporin-like;
I1JQ18	Probable cytosolic iron-sulfur protein assembly protein CIAO1 homolog	0.680667	Down	0.0385107	37.802	chloroplast	sulfur compound metabolic process; cellular component biogenesis; cofactor biosynthetic process; cellular component organization; metabolic process; metallo-sulfur cluster assembly; cellular component assembly; iron-sulfur cluster assembly; biosynthetic process; cellular process; cellular metabolic process; cellular biosynthetic process; cellular component organization or biogenesis; cofactor met…	cell part; intracellular; cytoplasm; macromolecular complex; intracellular part; cytosolic part; protein complex; cytosol; cell; cytoplasmic part; CIA complex;	protein binding; binding;				IPR017986; IPR015943;	WD40-repeat-containing domain; WD40/YVTN repeat-like-containing domain;
I1JQ75	uncharacterized protein	0.633667	Down	0.0189846	51.779	extracellular	proteolysis; metabolic process; macromolecule metabolic process; protein metabolic process; primary metabolic process; organic substance metabolic process;		endopeptidase activity; peptidase activity; catalytic activity; aspartic-type endopeptidase activity; peptidase activity, acting on L-amino acid peptides; hydrolase activity; aspartic-type peptidase activity;				IPR032799; IPR021109; IPR033121; IPR032861; IPR034161;	Xylanase inhibitor, C-terminal; Aspartic peptidase domain; Peptidase family A1 domain; Xylanase inhibitor, N-terminal; Pepsin-like domain, plant;
I1JQG0	CUGBP Elav-like family member 5 OS=Glycine soja GN=glysoja_038866 PE=4 SV=1	0.548	Down	0.0254637	46.554	nucleus			organic cyclic compound binding; heterocyclic compound binding; RNA binding; nucleoside phosphate binding; binding; nucleic acid binding; nucleotide binding; small molecule binding;	K13207			IPR000504; IPR012677;	RNA recognition motif domain; Nucleotide-binding alpha-beta plait domain;
I1JQU1	Putative pre-mRNA-splicing factor ATP-dependent RNA helicase OS=Glycine soja GN=glysoja_028541 PE=4 SV=1	0.596333	Down	0.0437637	82.069	cytoplasm			ATP binding; nucleoside phosphate binding; helicase activity; nucleoside binding; ion binding; hydrolase activity, acting on acid anhydrides; hydrolase activity; nucleotide binding; nucleoside-triphosphatase activity; organic cyclic compound binding; heterocyclic compound binding; ribonucleoside binding; carbohydrate derivative binding; pyrophosphatase activity; catalytic activity; ribonucleotide…	K12820	DHX15; pre-mRNA-splicing factor ATP-dependent RNA helicase DHX15/PRP43 [EC:3.6.4.13]	gmx03040 Spliceosome - Glycine max (soybean);	IPR007502; IPR011545; IPR011709; IPR014001; IPR027417; IPR001650;	Helicase-associated domain; DEAD/DEAH box helicase domain; Domain of unknown function DUF1605; Helicase superfamily 1/2, ATP-binding domain; P-loop containing nucleoside triphosphate hydrolase; Helicase, C-terminal;
I1JR38	uncharacterized protein	0.559667	Down	0.0093576	41.994	chloroplast			cofactor binding; catalytic activity; binding; coenzyme binding;				IPR001509; IPR016040;	NAD-dependent epimerase/dehydratase; NAD(P)-binding domain;
I1JRI3	Acyl carrier protein OS=Glycine max PE=2 SV=1	0.707	Down	0.0161024	14.061	chloroplast							IPR009081;	Phosphopantetheine binding ACP domain;
I1JRM7	"39 kDa EF-Hand containing protein, putative, expressed OS=Oryza sativa subsp. japonica GN=Os10g0177200 PE=2 SV=1"	0.684667	Down	0.0234477	35.744	nucl_plas			cation binding; metal ion binding; calcium ion binding; binding; ion binding;				IPR002048; IPR011992;	EF-hand domain; EF-hand domain pair;
I1JRS9	Serine/threonine-protein phosphatase 2A regulatory subunit B'' subunit alpha OS=Glycine soja GN=glysoja_028952 PE=4 SV=1	0.463667	Down	0.00220772	62.066	nucleus			cation binding; metal ion binding; calcium ion binding; binding; ion binding;	K11583	PPP2R3; serine/threonine-protein phosphatase 2A regulatory subunit B''	gmx03015 mRNA surveillance pathway - Glycine max (soybean);	IPR011992; IPR002048;	EF-hand domain pair; EF-hand domain;
I1JRU3	GDSL esterase/lipase LTL1 OS=Glycine soja GN=glysoja_028962 PE=4 SV=1	1.39767	Up	0.046788	41.644	chloroplast			hydrolase activity; catalytic activity; hydrolase activity, acting on ester bonds;				IPR001087; IPR013830;	GDSL lipase/esterase; SGNH hydrolase-type esterase domain;
I1JSF3	Glycine-rich protein 2b OS=Cajanus cajan GN=KK1_034453 PE=4 SV=1	1.623	Up	0.0331832	18.676	nucleus	regulation of cellular process; regulation of gene expression; regulation of transcription, DNA-templated; regulation of cellular biosynthetic process; regulation of primary metabolic process; regulation of macromolecule metabolic process; regulation of nucleobase-containing compound metabolic process; regulation of macromolecule biosynthetic process; regulation of cellular metabolic process; reg…		organic cyclic compound binding; heterocyclic compound binding; DNA binding; transition metal ion binding; binding; ion binding; nucleic acid binding; metal ion binding; cation binding; zinc ion binding;				IPR012340; IPR011129; IPR001878; IPR002059;	Nucleic acid-binding, OB-fold; Cold shock domain; Zinc finger, CCHC-type; Cold-shock protein, DNA-binding;
I1JSI4	V-type proton ATPase proteolipid subunit	0.576333	Down	0.0162671	13.931	vacuolar membrane	cation transmembrane transport; ion transmembrane transport; inorganic ion transmembrane transport; ATP hydrolysis coupled transmembrane transport; energy coupled proton transmembrane transport, against electrochemical gradient; single-organism process; hydrogen transport; proton transport; establishment of localization; transport; transmembrane transport; single-organism localization; cation tra…	proton-transporting V-type ATPase, V0 domain; membrane; membrane protein complex; membrane part; proton-transporting two-sector ATPase complex; macromolecular complex; proton-transporting V-type ATPase complex; protein complex; proton-transporting two-sector ATPase complex, proton-transporting domain;	ion transmembrane transporter activity; substrate-specific transporter activity; monovalent inorganic cation transmembrane transporter activity; inorganic cation transmembrane transporter activity; hydrogen ion transmembrane transporter activity; cation transmembrane transporter activity; substrate-specific transmembrane transporter activity; transporter activity; transmembrane transporter activi…	K02155	ATPeV0C; V-type H+-transporting ATPase 16kDa proteolipid subunit	gmx01100 Metabolic pathways - Glycine max (soybean); gmx04145 Phagosome - Glycine max (soybean); gmx00190 Oxidative phosphorylation - Glycine max (soybean);	IPR002379;	V-ATPase proteolipid subunit C-like domain;
I1JSQ3	Phosphatidylinositol 4-kinase alpha OS=Glycine soja GN=glysoja_014657 PE=3 SV=1	0.433333	Down	0.0135023	224.25	chloroplast			kinase activity; catalytic activity; transferase activity; binding; transferase activity, transferring phosphorus-containing groups;	K00888	PI4KA; phosphatidylinositol 4-kinase A [EC:2.7.1.67]	gmx00562 Inositol phosphate metabolism - Glycine max (soybean); gmx01100 Metabolic pathways - Glycine max (soybean); gmx04070 Phosphatidylinositol signaling system - Glycine max (soybean);	IPR001263; IPR000403; IPR011989; IPR016024; IPR011009;	Phosphoinositide 3-kinase, accessory (PIK) domain; Phosphatidylinositol 3-/4-kinase, catalytic domain; Armadillo-like helical; Armadillo-type fold; Protein kinase-like domain;
I1JT08	Subtilisin-like protease OS=Glycine soja GN=glysoja_023167 PE=4 SV=1	0.581667	Down	0.00462573	81.453	chloroplast	proteolysis; metabolic process; macromolecule metabolic process; protein metabolic process; primary metabolic process; organic substance metabolic process;		serine-type endopeptidase activity; endopeptidase activity; peptidase activity; catalytic activity; serine hydrolase activity; serine-type peptidase activity; peptidase activity, acting on L-amino acid peptides; hydrolase activity;				IPR003137; IPR034197; IPR000209; IPR010259;	PA domain; Cucumisin-like catalytic domain; Peptidase S8/S53 domain; Peptidase S8 propeptide/proteinase inhibitor I9;
I1JT75	Thioredoxin H-type 1 OS=Glycine soja GN=glysoja_023107 PE=4 SV=1	0.617667	Down	0.00865748	13.093	cytoplasm	regulation of cellular process; homeostatic process; regulation of biological quality; regulation of biological process; cell redox homeostasis; single-organism cellular process; cellular homeostasis; single-organism process; cellular process; biological regulation;						IPR013766; IPR012336;	Thioredoxin domain; Thioredoxin-like fold;
I1JU50	Lariat debranching enzyme OS=Glycine soja GN=glysoja_016264 PE=4 SV=1	0.4795	Down	0.0491987	48.917	cytoplasm	RNA processing; cellular aromatic compound metabolic process; organic cyclic compound metabolic process; nitrogen compound metabolic process; primary metabolic process; cellular metabolic process; organic substance metabolic process; mRNA processing; RNA metabolic process; metabolic process; nucleic acid metabolic process; heterocycle metabolic process; nucleobase-containing compound metabolic pr…		hydrolase activity; catalytic activity; hydrolase activity, acting on ester bonds;	K18328			IPR029052; IPR004843; IPR007708;	Metallo-dependent phosphatase-like; Calcineurin-like phosphoesterase domain, ApaH type; Lariat debranching enzyme, C-terminal;
I1JU62	Transmembrane 9 superfamily member 4 OS=Glycine soja GN=glysoja_016254 PE=4 SV=1	0.687	Down	0.0258734	73.153	plasma membrane		intrinsic component of membrane; membrane; integral component of membrane; membrane part;		K17086			IPR020846;	Major facilitator superfamily domain;
I1JUD5	DEAD-box ATP-dependent RNA helicase 56 OS=Glycine soja GN=glysoja_032309 PE=4 SV=1	0.615	Down	0.0113048	48.261	nucleus			ATP binding; nucleoside phosphate binding; nucleoside binding; ion binding; nucleotide binding; organic cyclic compound binding; heterocyclic compound binding; ribonucleoside binding; carbohydrate derivative binding; ribonucleotide binding; binding; nucleic acid binding; purine ribonucleoside binding; anion binding; purine ribonucleotide binding; adenyl ribonucleotide binding; adenyl nucleotide b…	K12812	UAP56; ATP-dependent RNA helicase UAP56/SUB2 [EC:3.6.4.13]	gmx03013 RNA transport - Glycine max (soybean); gmx03015 mRNA surveillance pathway - Glycine max (soybean); gmx03040 Spliceosome - Glycine max (soybean);	IPR014014; IPR011545; IPR014001; IPR027417; IPR001650;	RNA helicase, DEAD-box type, Q motif; DEAD/DEAH box helicase domain; Helicase superfamily 1/2, ATP-binding domain; P-loop containing nucleoside triphosphate hydrolase; Helicase, C-terminal;
I1JUS7	Eukaryotic translation initiation factor 3 subunit L	0.697	Down	0.0445633	60.499	cytoplasm		cell part; intracellular; cytoplasm; macromolecular complex; intracellular part; protein complex; cell; cytoplasmic part; eukaryotic translation initiation factor 3 complex;	organic cyclic compound binding; heterocyclic compound binding; RNA binding; translation factor activity, RNA binding; binding; nucleic acid binding; translation initiation factor activity;	K15029
I1JUX8	Malic enzyme	1.477	Up	0.0320596	64.876	chloroplast	dicarboxylic acid metabolic process; metabolic process; oxidation-reduction process; single-organism metabolic process; malate metabolic process; small molecule metabolic process; carboxylic acid metabolic process; single-organism cellular process; single-organism process; organic acid metabolic process; cellular process; cellular metabolic process; oxoacid metabolic process; organic substance me…		malate dehydrogenase (decarboxylating) (NAD+) activity; nucleoside phosphate binding; nucleotide binding; cofactor binding; oxidoreductase activity; oxidoreductase activity, acting on CH-OH group of donors; heterocyclic compound binding; organic cyclic compound binding; oxidoreductase activity, acting on the CH-OH group of donors, NAD or NADP as acceptor; catalytic activity; NAD binding; binding;…	K00029	E1.1.1.40; malate dehydrogenase (oxaloacetate-decarboxylating)(NADP+) [EC:1.1.1.40]	gmx01100 Metabolic pathways - Glycine max (soybean); gmx00620 Pyruvate metabolism - Glycine max (soybean); gmx01200 Carbon metabolism - Glycine max (soybean); gmx00710 Carbon fixation in photosynthetic organisms - Glycine max (soybean);	IPR012302; IPR012301; IPR016040;	Malic enzyme, NAD-binding; Malic enzyme, N-terminal domain; NAD(P)-binding domain;
I1JV39	Glucose-6-phosphate isomerase	0.766	Down	0.0185724	67.352	chloroplast	ATP generation from ADP; nucleoside metabolic process; purine nucleoside metabolic process; nucleoside diphosphate phosphorylation; ADP metabolic process; pyridine nucleotide metabolic process; glycolytic process; purine ribonucleoside monophosphate metabolic process; hexose biosynthetic process; nucleotide metabolic process; single-organism process; ribonucleoside diphosphate metabolic process; …		glucose-6-phosphate isomerase activity; isomerase activity; intramolecular oxidoreductase activity; catalytic activity; intramolecular oxidoreductase activity, interconverting aldoses and ketoses;	K01810	GPI; glucose-6-phosphate isomerase [EC:5.3.1.9]	gmx01100 Metabolic pathways - Glycine max (soybean); gmx00030 Pentose phosphate pathway - Glycine max (soybean); gmx00520 Amino sugar and nucleotide sugar metabolism - Glycine max (soybean); gmx00500 Starch and sucrose metabolism - Glycine max (soybean); gmx01110 Biosynthesis of secondary metabolites - Glycine max (soybean); gmx01200 Carbon metabolism - Glycine max (soybean); gmx00010 Glycolysis …
I1JVU2	60S ribosomal protein L13	1.817	Up	0.0242318	23.868	chloroplast	peptide metabolic process; peptide biosynthetic process; cellular protein metabolic process; nitrogen compound metabolic process; biosynthetic process; cellular amide metabolic process; primary metabolic process; organonitrogen compound biosynthetic process; organic substance biosynthetic process; cellular metabolic process; cellular biosynthetic process; organic substance metabolic process; meta…	ribosome; organelle; intracellular organelle; intracellular non-membrane-bounded organelle; cell part; intracellular; cytoplasm; macromolecular complex; intracellular part; ribonucleoprotein complex; cell; intracellular ribonucleoprotein complex; cytoplasmic part; non-membrane-bounded organelle;	structural constituent of ribosome; structural molecule activity;	K02873	RP-L13e; large subunit ribosomal protein L13e	gmx03010 Ribosome - Glycine max (soybean);
I1JWB7	Methyl-CpG-binding domain-containing protein 10 OS=Glycine soja GN=glysoja_046331 PE=4 SV=1	0.745	Down	0.0250116	32.113	nucleus		organelle; intracellular membrane-bounded organelle; intracellular organelle; nucleus; cell part; intracellular; intracellular part; membrane-bounded organelle; cell;	organic cyclic compound binding; heterocyclic compound binding; DNA binding; binding; nucleic acid binding;				IPR016177; IPR001739;	DNA-binding domain; Methyl-CpG DNA binding;
I1JWD2	Carboxypeptidase	0.360333	Down	0.036023	54.802	endoplasmic reticulum	proteolysis; metabolic process; macromolecule metabolic process; protein metabolic process; primary metabolic process; organic substance metabolic process;		carboxypeptidase activity; peptidase activity; exopeptidase activity; catalytic activity; serine hydrolase activity; serine-type peptidase activity; peptidase activity, acting on L-amino acid peptides; hydrolase activity; serine-type carboxypeptidase activity; serine-type exopeptidase activity;	K16297			IPR029058;	Alpha/Beta hydrolase fold;
I1JWV6	Protein SET OS=Glycine soja GN=glysoja_032733 PE=3 SV=1	0.574333	Down	0.0483385	29.702	cyto_nucl	cellular component biogenesis; cellular component organization; nucleosome organization; cellular macromolecular complex assembly; chromatin assembly or disassembly; macromolecular complex subunit organization; protein-DNA complex assembly; DNA packaging; nucleosome assembly; chromosome organization; cellular component assembly; organelle organization; macromolecular complex assembly; chromatin o…	organelle; intracellular membrane-bounded organelle; intracellular organelle; nucleus; cell part; intracellular; intracellular part; membrane-bounded organelle; cell;		K11290
I1JWZ3	Plasma membrane ATPase	0.313	Down	0.00174448	105.26	plasma membrane	nucleoside metabolic process; purine nucleoside metabolic process; purine ribonucleoside monophosphate metabolic process; nucleotide metabolic process; single-organism process; purine ribonucleoside biosynthetic process; nucleoside biosynthetic process; biosynthetic process; ribonucleoside monophosphate biosynthetic process; cellular metabolic process; phosphate-containing compound metabolic proc…	intrinsic component of membrane; membrane; integral component of membrane; membrane part;	nucleoside phosphate binding; ion binding; hydrolase activity, acting on acid anhydrides; hydrolase activity; nucleotide binding; nucleoside-triphosphatase activity; ATPase activity; heterocyclic compound binding; organic cyclic compound binding; pyrophosphatase activity; catalytic activity; binding; metal ion binding; cation binding; hydrolase activity, acting on acid anhydrides, in phosphorus-c…	K01535	PMA1; H+-transporting ATPase [EC:3.6.3.6]	gmx00190 Oxidative phosphorylation - Glycine max (soybean);	IPR004014; IPR023298; IPR008250; IPR023299; IPR023214;	Cation-transporting P-type ATPase, N-terminal; P-type ATPase, transmembrane domain; P-type ATPase, A domain; P-type ATPase, cytoplasmic domain N; HAD-like domain;
I1JYF7	Stomatin-like protein 2 OS=Glycine soja GN=glysoja_027839 PE=4 SV=1	0.643667	Down	0.0343759	43.926	mitochondria		membrane;					IPR032435; IPR001107;	Band 7, C-terminal extension; Band 7 domain;
I1JYL3	"Putative 6-phosphogluconolactonase 4, chloroplastic OS=Glycine soja GN=glysoja_027790 PE=4 SV=1"	0.499333	Down	0.0135283	33.874	chloroplast	NADP metabolic process; pyridine nucleotide metabolic process; cellular aromatic compound metabolic process; nicotinamide nucleotide metabolic process; nucleotide metabolic process; single-organism process; pyridine-containing compound metabolic process; cellular metabolic process; phosphate-containing compound metabolic process; organic substance metabolic process; glucose 6-phosphate metabolic …		6-phosphogluconolactonase activity; hydrolase activity; carboxylic ester hydrolase activity; catalytic activity; hydrolase activity, acting on ester bonds;	K01057	PGLS; 6-phosphogluconolactonase [EC:3.1.1.31]	gmx01100 Metabolic pathways - Glycine max (soybean); gmx00030 Pentose phosphate pathway - Glycine max (soybean); gmx01110 Biosynthesis of secondary metabolites - Glycine max (soybean); gmx01200 Carbon metabolism - Glycine max (soybean);	IPR006148; IPR005900;	Glucosamine/galactosamine-6-phosphate isomerase; 6-phosphogluconolactonase, DevB-type;
I1JYM5	Senescence-associated protein DIN1 OS=Glycine soja GN=glysoja_027782 PE=4 SV=1	0.737333	Down	0.00899631	26.419	chloroplast							IPR001763;	Rhodanese-like domain;
I1JYP4	"Importin-beta N-terminal domain containing protein, expressed (Fragment) OS=Oryza sativa subsp. japonica GN=LOC_Os12g38110 PE=2 SV=1"	0.639333	Down	0.0344238	84.695	chloroplast	establishment of protein localization; transport; intracellular transport; cellular macromolecule localization; establishment of localization in cell; intracellular protein transport; organic substance transport; protein localization; macromolecule localization; cellular protein localization; localization; protein transport; establishment of localization; cellular localization;		small GTPase binding; Ras GTPase binding; binding; protein binding; Ran GTPase binding; GTPase binding; enzyme binding;				IPR001494; IPR011989; IPR016024;	Importin-beta, N-terminal domain; Armadillo-like helical; Armadillo-type fold;
I1JYT2	Splicing factor 3A subunit 3 OS=Glycine soja GN=glysoja_024436 PE=4 SV=1	0.732667	Down	0.00238647	59.551	cytoplasm		organelle; intracellular membrane-bounded organelle; intracellular organelle; nucleus; cell part; intracellular; intracellular part; membrane-bounded organelle; cell;	organic cyclic compound binding; heterocyclic compound binding; transition metal ion binding; binding; nucleic acid binding; ion binding; metal ion binding; cation binding; zinc ion binding;	K12827	SF3A3; splicing factor 3A subunit 3	gmx03040 Spliceosome - Glycine max (soybean);	IPR000690; IPR021966; IPR031774; IPR024598;	Zinc finger, C2H2-type matrin; Splicing factor SF3a60 binding domain; SF3A3 domain; Domain of unknown function DUF3449;
I1JZ64	"Photosystem II 22 kDa protein, chloroplastic OS=Glycine soja GN=glysoja_018390 PE=4 SV=1"	0.664	Down	0.0112	29.018	plasma membrane				K03542	psbS; photosystem II 22kDa protein	gmx01100 Metabolic pathways - Glycine max (soybean); gmx00195 Photosynthesis - Glycine max (soybean);	IPR023329;	Chlorophyll a/b binding protein domain;
I1JZ73	LysM domain-containing GPI-anchored protein 1 OS=Glycine soja GN=glysoja_025662 PE=4 SV=1	1.65033	Up	0.030961	35.044	extracellular							IPR018392;	LysM domain;
I1K0G0	Hsc70-interacting protein OS=Zea mays GN=ZEAMMB73_434960 PE=2 SV=1	1.71933	Up	0.0337185	43.129	nucleus			protein binding; binding;	K09560			IPR006636; IPR011990; IPR013026;	Heat shock chaperonin-binding; Tetratricopeptide-like helical domain; Tetratricopeptide repeat-containing domain;
I1K0L3	Monocopper oxidase-like protein SKU5 OS=Glycine soja GN=glysoja_030930 PE=4 SV=1	0.550667	Down	0.0441399	67.145	vacuolar membrane	single-organism process; metabolic process; oxidation-reduction process; single-organism metabolic process;		transition metal ion binding; catalytic activity; binding; ion binding; metal ion binding; cation binding; copper ion binding; oxidoreductase activity;				IPR011706; IPR011707; IPR008972; IPR001117;	Multicopper oxidase, type 2; Multicopper oxidase, type 3; Cupredoxin; Multicopper oxidase, type 1;
I1K0L4	uncharacterized protein	1.452	Up	0.0439701	71.758	cytoplasm	metabolic process; carbohydrate metabolic process; primary metabolic process; organic substance metabolic process;		sucrose alpha-glucosidase activity; alpha-glucosidase activity; catalytic activity; hydrolase activity, acting on glycosyl bonds; glucosidase activity; hydrolase activity, hydrolyzing O-glycosyl compounds; hydrolase activity; beta-fructofuranosidase activity;				IPR021792; IPR013148; IPR023296; IPR013189; IPR013320;	Beta-fructofuranosidase; Glycosyl hydrolase family 32, N-terminal; Glycosyl hydrolase, five-bladed beta-propellor domain; Glycosyl hydrolase family 32, C-terminal; Concanavalin A-like lectin/glucanase domain;
I1K155	Hexosyltransferase	0.530333	Down	0.00594273	51.698	cytoplasm			transferase activity, transferring glycosyl groups; catalytic activity; transferase activity;	K13648	GAUT; alpha-1,4-galacturonosyltransferase [EC:2.4.1.43]	gmx00520 Amino sugar and nucleotide sugar metabolism - Glycine max (soybean);	IPR029044;	Nucleotide-diphospho-sugar transferases;
I1K1F4	NADH-cytochrome b5 reductase	0.507667	Down	0.0472128	35.587	mitochondria	single-organism process; metabolic process; oxidation-reduction process; single-organism metabolic process;		catalytic activity; oxidoreductase activity;	K00326	E1.6.2.2; cytochrome-b5 reductase [EC:1.6.2.2]	gmx00520 Amino sugar and nucleotide sugar metabolism - Glycine max (soybean);	IPR001433; IPR017927; IPR008333; IPR017938; IPR001709;	Oxidoreductase FAD/NAD(P)-binding; Ferredoxin reductase-type FAD-binding domain; Oxidoreductase, FAD-binding domain; Riboflavin synthase-like beta-barrel; Flavoprotein pyridine nucleotide cytochrome reductase;
I1K1I6	Isocitrate dehydrogenase [NADP]	0.747333	Down	0.00505484	53.37	chloroplast	tricarboxylic acid metabolic process; metabolic process; oxidation-reduction process; single-organism metabolic process; small molecule metabolic process; single-organism cellular process; carboxylic acid metabolic process; single-organism process; isocitrate metabolic process; organic acid metabolic process; cellular metabolic process; cellular process; oxoacid metabolic process; organic substan…		magnesium ion binding; nucleoside phosphate binding; ion binding; isocitrate dehydrogenase activity; nucleotide binding; cofactor binding; oxidoreductase activity; oxidoreductase activity, acting on CH-OH group of donors; heterocyclic compound binding; organic cyclic compound binding; oxidoreductase activity, acting on the CH-OH group of donors, NAD or NADP as acceptor; catalytic activity; NAD bi…	K00031	IDH1; isocitrate dehydrogenase [EC:1.1.1.42]	gmx01100 Metabolic pathways - Glycine max (soybean); gmx04146 Peroxisome - Glycine max (soybean); gmx01230 Biosynthesis of amino acids - Glycine max (soybean); gmx00020 Citrate cycle (TCA cycle) - Glycine max (soybean); gmx01110 Biosynthesis of secondary metabolites - Glycine max (soybean); gmx01200 Carbon metabolism - Glycine max (soybean); gmx00480 Glutathione metabolism - Glycine max (soybean)…	IPR024084;	Isopropylmalate dehydrogenase-like domain;
I1K364	"3'(2'),5'-bisphosphate nucleotidase OS=Oryza sativa subsp. japonica GN=Os12g0183300 PE=2 SV=1"	0.448	Down	0.0130462	36.782	cytoplasm	sulfur compound metabolic process; phosphorylation; glycerolipid metabolic process; phosphatidylinositol phosphorylation; single-organism cellular process; single-organism process; cellular lipid metabolic process; primary metabolic process; cellular metabolic process; phosphate-containing compound metabolic process; lipid phosphorylation; organic substance metabolic process; metabolic process; p…		3'(2'),5'-bisphosphate nucleotidase activity; hydrolase activity; catalytic activity; phosphoric ester hydrolase activity; phosphatase activity; nucleotidase activity; hydrolase activity, acting on ester bonds;	K15422	SAL; 3'(2'), 5'-bisphosphate nucleotidase / inositol polyphosphate 1-phosphatase [EC:3.1.3.7 3.1.3.57]	gmx00562 Inositol phosphate metabolism - Glycine max (soybean); gmx01100 Metabolic pathways - Glycine max (soybean); gmx00920 Sulfur metabolism - Glycine max (soybean); gmx04070 Phosphatidylinositol signaling system - Glycine max (soybean);
I1K3Y3	Putative mitochondrial 2-oxoglutarate/malate carrier protein OS=Glycine soja GN=glysoja_010737 PE=3 SV=1	0.486667	Down	0.0286701	31.989	cytoplasm				K15104			IPR023395;	Mitochondrial carrier domain;
I1K4A3	Aminomethyltransferase OS=Glycine soja GN=glysoja_010840 PE=3 SV=1	0.674333	Down	0.00447824	46.167	chloroplast			protein binding; binding;				IPR029043; IPR013977; IPR006222; IPR027266;	Glycine cleavage T-protein/YgfZ, C-terminal domain; Glycine cleavage T-protein, C-terminal barrel domain; Glycine cleavage T-protein-like, N-terminal; GTP-binding protein TrmE/Glycine cleavage system T protein, domain 1;
I1K4S0	"Putative ATP synthase 24 kDa subunit, mitochondrial OS=Glycine soja GN=glysoja_008457 PE=4 SV=1"	0.675667	Down	0.0414923	27.531	cyto_nucl	developmental process; single-multicellular organism process; pollen development; single-organism developmental process; single-organism process; multicellular organism development; gametophyte development; anatomical structure development; multicellular organismal process;
I1K5E5	66 kDa stress protein OS=Cajanus cajan GN=KK1_023812 PE=4 SV=1	1.39433	Up	0.0185857	66.404	cytoplasm			protein binding; binding;				IPR017986; IPR015943; IPR011044; IPR011047;	WD40-repeat-containing domain; WD40/YVTN repeat-like-containing domain; Quinoprotein amine dehydrogenase, beta chain-like; Quinoprotein alcohol dehydrogenase-like superfamily;
I1K5M9	"Phosphoglucomutase, cytoplasmic OS=Glycine soja GN=glysoja_023444 PE=3 SV=1"	0.709333	Down	0.0394711	63.513	cytoplasm	metabolic process; carbohydrate metabolic process; primary metabolic process; organic substance metabolic process;		magnesium ion binding; isomerase activity; catalytic activity; binding; intramolecular transferase activity, phosphotransferases; ion binding; metal ion binding; cation binding; intramolecular transferase activity;	K01835	pgm; phosphoglucomutase [EC:5.4.2.2]	gmx00520 Amino sugar and nucleotide sugar metabolism - Glycine max (soybean); gmx01110 Biosynthesis of secondary metabolites - Glycine max (soybean); gmx00230 Purine metabolism - Glycine max (soybean); gmx00052 Galactose metabolism - Glycine max (soybean); gmx01100 Metabolic pathways - Glycine max (soybean); gmx00500 Starch and sucrose metabolism - Glycine max (soybean); gmx00030 Pentose phosphat…	IPR005846; IPR005843; IPR005845; IPR016055; IPR005844;	Alpha-D-phosphohexomutase, alpha/beta/alpha domain III; Alpha-D-phosphohexomutase, C-terminal; Alpha-D-phosphohexomutase, alpha/beta/alpha domain II; Alpha-D-phosphohexomutase, alpha/beta/alpha I/II/III; Alpha-D-phosphohexomutase, alpha/beta/alpha domain I;
I1K648	uncharacterized protein	0.609	Down	0.0149383	31.661	mitochondria	transport; localization; establishment of localization;		ATP binding; nucleoside phosphate binding; nucleoside binding; ion binding; hydrolase activity, acting on acid anhydrides; hydrolase activity; nucleotide binding; nucleoside-triphosphatase activity; ATPase activity; organic cyclic compound binding; heterocyclic compound binding; ribonucleoside binding; carbohydrate derivative binding; pyrophosphatase activity; catalytic activity; ribonucleotide b…				IPR003593; IPR003439; IPR027417;	AAA+ ATPase domain; ABC transporter-like; P-loop containing nucleoside triphosphate hydrolase;
I1K661	uncharacterized protein	0.425	Down	0.0128199	128.01	nucleus			protein binding; binding;				IPR001452; IPR011989; IPR016024;	SH3 domain; Armadillo-like helical; Armadillo-type fold;
I1K711	uncharacterized protein	0.534	Down	0.00210243	40.003	cytoplasm			cation binding; metal ion binding; calcium ion binding; binding; ion binding;				IPR011992; IPR002048;	EF-hand domain pair; EF-hand domain;
I1K775	"Glucan endo-1,3-beta-glucosidase 7 OS=Glycine soja GN=glysoja_014649 PE=3 SV=1"	0.68	Down	0.0176281	48.323	extracellular	metabolic process; carbohydrate metabolic process; primary metabolic process; organic substance metabolic process;		hydrolase activity, hydrolyzing O-glycosyl compounds; hydrolase activity; catalytic activity; hydrolase activity, acting on glycosyl bonds;				IPR012946; IPR017853; IPR013781;	X8 domain; Glycoside hydrolase superfamily; Glycoside hydrolase, catalytic domain;
I1K791	"PsbP domain-containing protein 3, chloroplastic OS=Glycine soja GN=glysoja_014661 PE=4 SV=1"	0.622	Down	0.0218244	27.431	chloroplast	metabolic process; cellular metabolic process; cellular process; photosynthesis;	membrane; photosystem II; extrinsic component of membrane; membrane protein complex; photosystem II oxygen evolving complex; thylakoid membrane; macromolecular complex; intracellular part; cell; photosynthetic membrane; photosystem; catalytic complex; membrane part; intracellular; cell part; oxidoreductase complex; thylakoid; protein complex; thylakoid part;	cation binding; metal ion binding; calcium ion binding; binding; ion binding;				IPR016123;	Mog1/PsbP, alpha/beta/alpha sandwich;
I1K7N6	Thioredoxin H-type OS=Glycine soja GN=glysoja_021976 PE=4 SV=1	0.522	Down	0.00443669	12.978	cytoplasm	regulation of cellular process; regulation of biological quality; cell redox homeostasis; small molecule metabolic process; single-organism cellular process; cellular homeostasis; ether metabolic process; single-organism process; organic substance metabolic process; homeostatic process; metabolic process; regulation of biological process; single-organism metabolic process; glycerol ether metaboli…		protein disulfide oxidoreductase activity; oxidoreductase activity, acting on a sulfur group of donors; disulfide oxidoreductase activity; catalytic activity; oxidoreductase activity;	K03671			IPR013766; IPR012336;	Thioredoxin domain; Thioredoxin-like fold;
I1K8W5	Cellulose synthase OS=Glycine max GN=GLYMA_06G069600 PE=3 SV=1	0.624333	Down	0.0482794	105.12	plasma membrane	carbohydrate biosynthetic process; single-organism biosynthetic process; cellular glucan metabolic process; polysaccharide biosynthetic process; cellulose metabolic process; glucan metabolic process; single-organism cellular process; single-organism process; cellular polysaccharide biosynthetic process; biosynthetic process; primary metabolic process; carbohydrate metabolic process; organic subst…	membrane;	cellulose synthase activity; transferase activity, transferring hexosyl groups; catalytic activity; UDP-glucosyltransferase activity; cellulose synthase (UDP-forming) activity; UDP-glycosyltransferase activity; glucosyltransferase activity; transferase activity, transferring glycosyl groups; transferase activity;	K10999			IPR029044;	Nucleotide-diphospho-sugar transferases;
I1K964	Proteasome subunit beta type	0.633	Down	0.00863298	25.113	cytoplasm	proteolysis involved in cellular protein catabolic process; cellular macromolecule catabolic process; cellular protein catabolic process; cellular protein metabolic process; primary metabolic process; cellular metabolic process; organic substance metabolic process; organic substance catabolic process; metabolic process; protein catabolic process; macromolecule catabolic process; cellular macromol…	catalytic complex; proteasome complex; cell part; intracellular; proteasome core complex; macromolecular complex; intracellular part; peptidase complex; cell; protein complex; endopeptidase complex;	endopeptidase activity; threonine-type endopeptidase activity; peptidase activity; threonine-type peptidase activity; catalytic activity; peptidase activity, acting on L-amino acid peptides; hydrolase activity;	K02738	PSMB6; 20S proteasome subunit beta 1 [EC:3.4.25.1]	gmx03050 Proteasome - Glycine max (soybean);	IPR029055;	Nucleophile aminohydrolases, N-terminal;
I1K974	Laminin subunit beta-1 OS=Glycine soja GN=glysoja_025107 PE=4 SV=1	0.652333	Down	0.0204724	50.802	plasma membrane
I1K9A0	Eukaryotic translation initiation factor 3 subunit L	0.724	Down	0.00130363	60.823	cytoplasm		cell part; intracellular; cytoplasm; macromolecular complex; intracellular part; protein complex; cell; cytoplasmic part; eukaryotic translation initiation factor 3 complex;	organic cyclic compound binding; heterocyclic compound binding; RNA binding; translation factor activity, RNA binding; binding; nucleic acid binding; translation initiation factor activity;	K15029
I1K9B3	Putative hydrolase YtaP OS=Glycine soja GN=glysoja_025082 PE=4 SV=1	0.547	Down	0.0110867	48.225	chloroplast							IPR029058; IPR000073;	Alpha/Beta hydrolase fold; Alpha/beta hydrolase fold-1;
I1K9C2	"Tocopherol cyclase, chloroplastic OS=Glycine soja GN=glysoja_025073 PE=4 SV=1"	0.621333	Down	0.0149197	53.951	nucleus			cyclase activity; catalytic activity; tocopherol cyclase activity;	K09834	VTE1; tocopherol cyclase [EC:5.5.1.24]	gmx01100 Metabolic pathways - Glycine max (soybean); gmx01110 Biosynthesis of secondary metabolites - Glycine max (soybean); gmx00130 Ubiquinone and other terpenoid-quinone biosynthesis - Glycine max (soybean);
I1KA65	Putative ubiquitin-fold modifier 1 OS=Cajanus cajan GN=KK1_042292 PE=4 SV=1	0.515	Down	0.0488239	7.9102	cytoplasm				K12162			IPR029071;	Ubiquitin-related domain;
I1KA68	Glycine-rich protein 2 OS=Cajanus cajan GN=KK1_001397 PE=4 SV=1	2.05367	Up	0.0299537	18.305	nucleus	regulation of cellular process; regulation of gene expression; regulation of transcription, DNA-templated; regulation of cellular biosynthetic process; regulation of primary metabolic process; regulation of macromolecule metabolic process; regulation of nucleobase-containing compound metabolic process; regulation of macromolecule biosynthetic process; regulation of cellular metabolic process; reg…		organic cyclic compound binding; heterocyclic compound binding; DNA binding; transition metal ion binding; binding; ion binding; nucleic acid binding; metal ion binding; cation binding; zinc ion binding;				IPR011129; IPR012340; IPR001878; IPR002059;	Cold shock domain; Nucleic acid-binding, OB-fold; Zinc finger, CCHC-type; Cold-shock protein, DNA-binding;
I1KA78	uncharacterized protein	0.604	Down	0.00505025	33.699	cytoplasm			aminoacyl-tRNA editing activity; hydrolase activity; carboxylic ester hydrolase activity; catalytic activity; hydrolase activity, acting on ester bonds;				IPR007214;	YbaK/aminoacyl-tRNA synthetase-associated domain;
I1KA98	"Photosystem II 22 kDa protein, chloroplastic OS=Glycine soja GN=glysoja_025668 PE=4 SV=1"	0.541333	Down	0.0298703	29.004	plasma membrane				K03542	psbS; photosystem II 22kDa protein	gmx01100 Metabolic pathways - Glycine max (soybean); gmx00195 Photosynthesis - Glycine max (soybean);	IPR023329;	Chlorophyll a/b binding protein domain;
I1KAT2	"Starch synthase, chloroplastic/amyloplastic"	0.603	Down	0.0190501	70.03	chloroplast			transferase activity, transferring hexosyl groups; catalytic activity; UDP-glucosyltransferase activity; UDP-glycosyltransferase activity; glucosyltransferase activity; glycogen (starch) synthase activity; transferase activity, transferring glycosyl groups; transferase activity;	K00703	glgA; starch synthase [EC:2.4.1.21]	gmx01100 Metabolic pathways - Glycine max (soybean); gmx00500 Starch and sucrose metabolism - Glycine max (soybean); gmx01110 Biosynthesis of secondary metabolites - Glycine max (soybean);	IPR013534; IPR001296;	Starch synthase, catalytic domain; Glycosyl transferase, family 1;
I1KB73	Putative methionine--tRNA ligase OS=Glycine soja GN=glysoja_038302 PE=4 SV=1	0.692	Down	0.031413	42.371	chloroplast			organic cyclic compound binding; heterocyclic compound binding; RNA binding; tRNA binding; binding; nucleic acid binding;	K15437			IPR012340; IPR010987; IPR002547;	Nucleic acid-binding, OB-fold; Glutathione S-transferase, C-terminal-like; tRNA-binding domain;
I1KB79	Chalcone-flavonone isomerase family protein	0.605333	Down	0.0319354	20.025	cytoplasm	metabolic process; biosynthetic process; flavonoid biosynthetic process; flavonoid metabolic process; organic substance biosynthetic process; organic substance metabolic process;		intramolecular lyase activity; chalcone isomerase activity; isomerase activity; catalytic activity;				IPR016088; IPR016087;	Chalcone isomerase, 3-layer sandwich; Chalcone isomerase;
I1KB94	Alpha-galactosidase	1.345	Up	0.0258589	46.115	chloroplast	metabolic process; carbohydrate metabolic process; primary metabolic process; organic substance metabolic process;		hydrolase activity, hydrolyzing O-glycosyl compounds; hydrolase activity; catalytic activity; hydrolase activity, acting on glycosyl bonds;	K07407	E3.2.1.22B; alpha-galactosidase [EC:3.2.1.22]	gmx00561 Glycerolipid metabolism - Glycine max (soybean); gmx00600 Sphingolipid metabolism - Glycine max (soybean); gmx00603 Glycosphingolipid biosynthesis - globo and isoglobo series - Glycine max (soybean); gmx00052 Galactose metabolism - Glycine max (soybean);	IPR013785; IPR013780; IPR017853;	Aldolase-type TIM barrel; Glycosyl hydrolase, all-beta; Glycoside hydrolase superfamily;
I1KBE4	Alba-like protein C9orf23 like OS=Glycine soja GN=glysoja_011846 PE=4 SV=1	0.489333	Down	0.0135333	26.842	cyto_nucl			organic cyclic compound binding; heterocyclic compound binding; binding; nucleic acid binding;
I1KBK8	Putative methyltransferase PMT26 OS=Glycine soja GN=glysoja_011897 PE=4 SV=1	0.765	Down	0.0124307	91.046	plasma membrane			transferase activity, transferring one-carbon groups; methyltransferase activity; catalytic activity; transferase activity;				IPR029063;	S-adenosyl-L-methionine-dependent methyltransferase;
I1KBT7	Calcium-dependent protein kinase SK5 OS=Glycine soja GN=glysoja_011957 PE=3 SV=1	0.4175	Down	0.0239456	55.996	peroxisome	phosphorylation; cellular protein metabolic process; primary metabolic process; cellular metabolic process; phosphate-containing compound metabolic process; organic substance metabolic process; metabolic process; protein phosphorylation; phosphorus metabolic process; cellular macromolecule metabolic process; cellular protein modification process; protein metabolic process; macromolecule metabolic…		ATP binding; nucleoside phosphate binding; phosphotransferase activity, alcohol group as acceptor; nucleoside binding; ion binding; protein kinase activity; nucleotide binding; organic cyclic compound binding; heterocyclic compound binding; ribonucleoside binding; carbohydrate derivative binding; kinase activity; catalytic activity; ribonucleotide binding; binding; purine ribonucleoside binding; …	K13412	CPK; calcium-dependent protein kinase [EC:2.7.11.1]	gmx04626 Plant-pathogen interaction - Glycine max (soybean);	IPR000719; IPR011992; IPR002048; IPR011009;	Protein kinase domain; EF-hand domain pair; EF-hand domain; Protein kinase-like domain;
I1KD34	Protein COBRA OS=Glycine soja GN=glysoja_032373 PE=4 SV=1	0.454333	Down	0.0078828	50.78	plasma membrane	cellular component biogenesis; cellular component organization; cellulose microfibril organization; cell growth; single-organism cellular process; plant-type cell wall organization; single-organism process; cell wall assembly; cell wall organization; plant-type cell wall biogenesis; cell wall organization or biogenesis; plant-type cell wall assembly; cell wall biogenesis; plant-type cell wall org…	intrinsic component of membrane; membrane; membrane part; anchored component of membrane;
I1KDP9	UDP-glycosyltransferase 79B3 OS=Glycine soja GN=glysoja_049599 PE=4 SV=1	0.515667	Down	0.0407343	51.449	vacuolar membrane	metabolic process;		transferase activity, transferring glycosyl groups; transferase activity, transferring hexosyl groups; catalytic activity; transferase activity;
I1KE63	Disease resistance protein OS=Glycine soja GN=glysoja_035621 PE=3 SV=1	0.548	Down	0.0299915	143.95	chloroplast			nucleoside phosphate binding; nucleoside binding; ion binding; nucleotide binding; organic cyclic compound binding; heterocyclic compound binding; ribonucleoside binding; carbohydrate derivative binding; ribonucleotide binding; binding; purine ribonucleoside binding; ADP binding; anion binding; purine ribonucleotide binding; adenyl ribonucleotide binding; adenyl nucleotide binding; purine nucleos…				IPR002182; IPR027417; IPR032675;	NB-ARC; P-loop containing nucleoside triphosphate hydrolase; Leucine-rich repeat domain, L domain-like;
I1KEY6	uncharacterized protein	0.73	Down	0.0274863	97.347	plasma membrane			binding;	K03028	PSMD2; 26S proteasome regulatory subunit N1	gmx03050 Proteasome - Glycine max (soybean);	IPR011989; IPR016024;	Armadillo-like helical; Armadillo-type fold;
I1KFF8	uncharacterized protein	0.617667	Down	0.0437156	29.34	chloroplast			hydrolase activity; catalytic activity;	K01061	E3.1.1.45; carboxymethylenebutenolidase [EC:3.1.1.45]	gmx01100 Metabolic pathways - Glycine max (soybean); gmx01110 Biosynthesis of secondary metabolites - Glycine max (soybean);	IPR029058; IPR002925;	Alpha/Beta hydrolase fold; Dienelactone hydrolase;
I1KG04	Methylenetetrahydrofolate reductase	0.695667	Down	0.0337218	64.269	cytoplasm	sulfur compound metabolic process; oxidation-reduction process; small molecule metabolic process; aspartate family amino acid metabolic process; single-organism cellular process; nitrogen compound metabolic process; single-organism process; alpha-amino acid metabolic process; primary metabolic process; cellular metabolic process; sulfur amino acid metabolic process; organic substance metabolic pr…		oxidoreductase activity, acting on the CH-NH group of donors; oxidoreductase activity, acting on the CH-NH group of donors, NAD or NADP as acceptor; methylenetetrahydrofolate reductase (NAD(P)H) activity; catalytic activity; oxidoreductase activity;	K00297	metF; methylenetetrahydrofolate reductase (NADPH) [EC:1.5.1.20]	gmx01100 Metabolic pathways - Glycine max (soybean); gmx00670 One carbon pool by folate - Glycine max (soybean); gmx01200 Carbon metabolism - Glycine max (soybean);	IPR029041;	FAD-linked oxidoreductase-like;
I1KGH5	ATP-dependent 6-phosphofructokinase	0.463	Down	0.0213773	50.886	cytoskeleton	ATP generation from ADP; nucleoside metabolic process; purine nucleoside metabolic process; nucleoside diphosphate phosphorylation; ADP metabolic process; pyridine nucleotide metabolic process; glycolytic process; purine ribonucleoside monophosphate metabolic process; nucleotide metabolic process; single-organism process; ribonucleoside diphosphate metabolic process; fructose 6-phosphate metaboli…		6-phosphofructokinase activity; ATP binding; nucleoside phosphate binding; phosphotransferase activity, alcohol group as acceptor; nucleoside binding; ion binding; nucleotide binding; organic cyclic compound binding; heterocyclic compound binding; ribonucleoside binding; carbohydrate derivative binding; carbohydrate kinase activity; kinase activity; ribonucleotide binding; catalytic activity; bin…	K00850	pfkA; 6-phosphofructokinase 1 [EC:2.7.1.11]	gmx01230 Biosynthesis of amino acids - Glycine max (soybean); gmx01110 Biosynthesis of secondary metabolites - Glycine max (soybean); gmx01200 Carbon metabolism - Glycine max (soybean); gmx00052 Galactose metabolism - Glycine max (soybean); gmx03018 RNA degradation - Glycine max (soybean); gmx01100 Metabolic pathways - Glycine max (soybean); gmx00051 Fructose and mannose metabolism - Glycine max …	IPR000023;	Phosphofructokinase domain;
I1KGP3	"alpha-1,2-Mannosidase"	0.763667	Down	0.0486795	65.153	chloroplast		membrane;	mannosidase activity; mannosyl-oligosaccharide mannosidase activity; catalytic activity; binding; hydrolase activity, acting on glycosyl bonds; alpha-mannosidase activity; ion binding; hydrolase activity, hydrolyzing O-glycosyl compounds; metal ion binding; cation binding; hydrolase activity; mannosyl-oligosaccharide 1,2-alpha-mannosidase activity; calcium ion binding;	K01230	MAN1; mannosyl-oligosaccharide alpha-1,2-mannosidase [EC:3.2.1.113]	gmx00510 N-Glycan biosynthesis - Glycine max (soybean); gmx01100 Metabolic pathways - Glycine max (soybean); gmx04141 Protein processing in endoplasmic reticulum - Glycine max (soybean);
I1KIH3	COP9 signalosome complex subunit 1 OS=Cajanus cajan GN=KK1_021270 PE=4 SV=1	0.494667	Down	0.00561555	50.634	cytoplasm			protein binding; binding;	K12175			IPR011991; IPR000717;	Winged helix-turn-helix DNA-binding domain; Proteasome component (PCI) domain;
I1KIP9	uncharacterized protein	0.597	Down	0.0352251	78.124	plasma membrane	oxidation-reduction process; small molecule metabolic process; single-organism cellular process; single-organism process; cellular lipid metabolic process; fatty acid metabolic process; primary metabolic process; cellular metabolic process; organic substance metabolic process; metabolic process; single-organism metabolic process; carboxylic acid metabolic process; monocarboxylic acid metabolic pr…		oxidoreductase activity, acting on CH-OH group of donors; oxidoreductase activity, acting on the CH-OH group of donors, NAD or NADP as acceptor; 3-hydroxyacyl-CoA dehydrogenase activity; catalytic activity; oxidoreductase activity;	K10527	MFP2; enoyl-CoA hydratase/3-hydroxyacyl-CoA dehydrogenase [EC:4.2.1.17 1.1.1.35 1.1.1.211]	gmx00592 alpha-Linolenic acid metabolism - Glycine max (soybean); gmx01100 Metabolic pathways - Glycine max (soybean); gmx00071 Fatty acid degradation - Glycine max (soybean); gmx01212 Fatty acid metabolism - Glycine max (soybean); gmx01110 Biosynthesis of secondary metabolites - Glycine max (soybean);	IPR013328; IPR008927; IPR029045; IPR016040; IPR006176; IPR006108;	6-phosphogluconate dehydrogenase, domain 2; 6-phosphogluconate dehydrogenase C-terminal domain-like; ClpP/crotonase-like domain; NAD(P)-binding domain; 3-hydroxyacyl-CoA dehydrogenase, NAD binding; 3-hydroxyacyl-CoA dehydrogenase, C-terminal;
I1KJJ2	Patatin	0.473	Down	0.00851179	46.21	chloroplast	single-organism process; metabolic process; primary metabolic process; single-organism metabolic process; lipid metabolic process; organic substance metabolic process;						IPR016035; IPR002641;	Acyl transferase/acyl hydrolase/lysophospholipase; Patatin/Phospholipase A2-related;
I1KJJ3	Patatin	0.364667	Down	0.00678326	45.306	chloroplast	single-organism process; metabolic process; primary metabolic process; single-organism metabolic process; lipid metabolic process; organic substance metabolic process;						IPR016035; IPR002641;	Acyl transferase/acyl hydrolase/lysophospholipase; Patatin/Phospholipase A2-related;
I1KJK0	uncharacterized protein	0.685333	Down	0.013174	39.297	nucleus				K13199			IPR019084; IPR006861;	Stm1-like, N-terminal; Hyaluronan/mRNA-binding protein;
I1KL63	Glycosyltransferase	0.544	Down	0.0163638	49.211	chloroplast	metabolic process;		transferase activity, transferring glycosyl groups; transferase activity, transferring hexosyl groups; catalytic activity; transferase activity;
I1KL66	uncharacterized protein	0.65	Down	0.0110666	57.614	chloroplast	single-organism process; metabolic process; oxidation-reduction process; single-organism metabolic process;		oxidoreductase activity, acting on the aldehyde or oxo group of donors, NAD or NADP as acceptor; methylmalonate-semialdehyde dehydrogenase (acylating) activity; catalytic activity; oxidoreductase activity; oxidoreductase activity, acting on the aldehyde or oxo group of donors;	K00140	mmsA; malonate-semialdehyde dehydrogenase (acetylating) / methylmalonate-semialdehyde dehydrogenase [EC:1.2.1.18 1.2.1.27]	gmx00562 Inositol phosphate metabolism - Glycine max (soybean); gmx01100 Metabolic pathways - Glycine max (soybean); gmx00280 Valine, leucine and isoleucine degradation - Glycine max (soybean); gmx01200 Carbon metabolism - Glycine max (soybean); gmx00410 beta-Alanine metabolism - Glycine max (soybean); gmx00640 Propanoate metabolism - Glycine max (soybean);	IPR016161; IPR015590; IPR016162; IPR016163;	Aldehyde/histidinol dehydrogenase; Aldehyde dehydrogenase domain; Aldehyde dehydrogenase N-terminal domain; Aldehyde dehydrogenase, C-terminal;
I1KLY3	Putative carboxylesterase 2 OS=Glycine soja GN=glysoja_020359 PE=4 SV=1	0.723333	Down	0.0309787	35.035	cytoplasm	metabolic process;		hydrolase activity; catalytic activity;				IPR029058; IPR013094;	Alpha/Beta hydrolase fold; Alpha/beta hydrolase fold-3;
I1KNE0	Putative lactoylglutathione lyase OS=Glycine soja GN=glysoja_039520 PE=4 SV=1	0.705667	Down	0.0351254	29.801	cytoplasm			lactoylglutathione lyase activity; metal ion binding; cation binding; lyase activity; carbon-sulfur lyase activity; catalytic activity; binding; ion binding;	K01759	GLO1; lactoylglutathione lyase [EC:4.4.1.5]	gmx00620 Pyruvate metabolism - Glycine max (soybean);	IPR029068; IPR004360;	Glyoxalase/Bleomycin resistance protein/Dihydroxybiphenyl dioxygenase; Glyoxalase/fosfomycin resistance/dioxygenase domain;
I1KNX5	Aldehyde dehydrogenase	0.726	Down	0.0199085	59.714	chloroplast	metabolic process; oxidation-reduction process; single-organism metabolic process; single-organism cellular process; single-organism process; cellular aldehyde metabolic process; cellular process; cellular metabolic process; organic substance metabolic process;		oxidoreductase activity, acting on the aldehyde or oxo group of donors, NAD or NADP as acceptor; catalytic activity; aldehyde dehydrogenase [NAD(P)+] activity; oxidoreductase activity; oxidoreductase activity, acting on the aldehyde or oxo group of donors;	K00128	ALDH; aldehyde dehydrogenase (NAD+) [EC:1.2.1.3]	gmx00380 Tryptophan metabolism - Glycine max (soybean); gmx00280 Valine, leucine and isoleucine degradation - Glycine max (soybean); gmx00071 Fatty acid degradation - Glycine max (soybean); gmx00330 Arginine and proline metabolism - Glycine max (soybean); gmx01110 Biosynthesis of secondary metabolites - Glycine max (soybean); gmx00410 beta-Alanine metabolism - Glycine max (soybean); gmx00340 Hist…	IPR016161; IPR015590; IPR016162; IPR016163;	Aldehyde/histidinol dehydrogenase; Aldehyde dehydrogenase domain; Aldehyde dehydrogenase N-terminal domain; Aldehyde dehydrogenase, C-terminal;
I1KPR0	uncharacterized protein	0.601333	Down	0.00512078	31.702	chloroplast	transport; localization; establishment of localization;		ATP binding; nucleoside phosphate binding; nucleoside binding; ion binding; hydrolase activity, acting on acid anhydrides; hydrolase activity; nucleotide binding; nucleoside-triphosphatase activity; ATPase activity; organic cyclic compound binding; heterocyclic compound binding; ribonucleoside binding; carbohydrate derivative binding; pyrophosphatase activity; catalytic activity; ribonucleotide b…				IPR003593; IPR003439; IPR027417;	AAA+ ATPase domain; ABC transporter-like; P-loop containing nucleoside triphosphate hydrolase;
I1KPT1	"Hydrogen-transporting ATP synthase, rotational mechanism OS=Zea mays GN=ZEAMMB73_674046 PE=2 SV=1"	0.601667	Down	0.0179469	14.028	chloroplast	nucleoside metabolic process; purine nucleoside metabolic process; purine ribonucleoside monophosphate metabolic process; nucleotide metabolic process; single-organism process; purine ribonucleoside biosynthetic process; nucleoside biosynthetic process; biosynthetic process; ribonucleoside monophosphate biosynthetic process; cellular metabolic process; phosphate-containing compound metabolic proc…	membrane; inner mitochondrial membrane protein complex; organelle membrane; membrane protein complex; cytoplasm; macromolecular complex; mitochondrial protein complex; intracellular part; cell; mitochondrial membrane part; organelle part; mitochondrial envelope; membrane part; cell part; intracellular; organelle inner membrane; membrane-bounded organelle; proton-transporting two-sector ATPase com…	ion transmembrane transporter activity; substrate-specific transporter activity; monovalent inorganic cation transmembrane transporter activity; inorganic cation transmembrane transporter activity; hydrogen ion transmembrane transporter activity; cation transmembrane transporter activity; substrate-specific transmembrane transporter activity; transporter activity; transmembrane transporter activi…	K02140	ATPeFG; F-type H+-transporting ATPase subunit g	gmx01100 Metabolic pathways - Glycine max (soybean); gmx00190 Oxidative phosphorylation - Glycine max (soybean);
I1KPU2	"Asparagine--tRNA ligase, cytoplasmic 1 OS=Glycine soja GN=glysoja_002764 PE=3 SV=1"	0.553333	Down	0.0120688	63.422	chloroplast	peptide metabolic process; cellular aromatic compound metabolic process; cellular protein metabolic process; single-organism process; biosynthetic process; asparaginyl-tRNA aminoacylation; organonitrogen compound biosynthetic process; tRNA aminoacylation; cellular metabolic process; organic substance metabolic process; metabolic process; cellular amino acid metabolic process; heterocycle metaboli…	intracellular part; cell; cell part; intracellular; cytoplasm;	ligase activity, forming aminoacyl-tRNA and related compounds; ATP binding; nucleoside phosphate binding; ligase activity, forming carbon-oxygen bonds; ligase activity; nucleoside binding; ion binding; nucleotide binding; organic cyclic compound binding; heterocyclic compound binding; ribonucleoside binding; carbohydrate derivative binding; catalytic activity; ribonucleotide binding; binding; nuc…	K01893	NARS; asparaginyl-tRNA synthetase [EC:6.1.1.22]	gmx00970 Aminoacyl-tRNA biosynthesis - Glycine max (soybean);	IPR004364; IPR012340; IPR004365; IPR009068; IPR000738; IPR006195;	Aminoacyl-tRNA synthetase, class II (D/K/N); Nucleic acid-binding, OB-fold; OB-fold nucleic acid binding domain, AA-tRNA synthetase-type; S15/NS1, RNA-binding; WHEP-TRS domain; Aminoacyl-tRNA synthetase, class II;
I1KPV1	Mitochondrial-processing peptidase subunit alpha OS=Glycine soja GN=glysoja_002758 PE=3 SV=1	0.667333	Down	0.00529942	54.789	mitochondria	proteolysis; metabolic process; macromolecule metabolic process; protein metabolic process; primary metabolic process; organic substance metabolic process;		endopeptidase activity; metalloendopeptidase activity; peptidase activity; catalytic activity; binding; ion binding; peptidase activity, acting on L-amino acid peptides; cation binding; metal ion binding; metallopeptidase activity; hydrolase activity;	K01412			IPR007863; IPR011765; IPR011249; IPR011237;	Peptidase M16, C-terminal; Peptidase M16, N-terminal; Metalloenzyme, LuxS/M16 peptidase-like; Peptidase M16 domain;
I1KQ06	Cyclin-dependent kinase F-1 OS=Glycine soja GN=glysoja_002709 PE=3 SV=1	1.416	Up	0.00649244	45.539	chloroplast	phosphorylation; cellular protein metabolic process; primary metabolic process; cellular metabolic process; phosphate-containing compound metabolic process; organic substance metabolic process; metabolic process; protein phosphorylation; phosphorus metabolic process; cellular macromolecule metabolic process; cellular protein modification process; protein metabolic process; macromolecule metabolic…		ATP binding; nucleoside phosphate binding; phosphotransferase activity, alcohol group as acceptor; nucleoside binding; ion binding; protein kinase activity; nucleotide binding; organic cyclic compound binding; heterocyclic compound binding; ribonucleoside binding; carbohydrate derivative binding; kinase activity; catalytic activity; ribonucleotide binding; binding; purine ribonucleoside binding; …	K08817			IPR000719; IPR011009;	Protein kinase domain; Protein kinase-like domain;
I1KQ93	uncharacterized protein	0.674333	Down	0.0437401	63.39	cytoplasm	metabolic process; carbohydrate metabolic process; primary metabolic process; organic substance metabolic process;		magnesium ion binding; isomerase activity; catalytic activity; binding; intramolecular transferase activity, phosphotransferases; ion binding; metal ion binding; cation binding; intramolecular transferase activity;	K01835	pgm; phosphoglucomutase [EC:5.4.2.2]	gmx00520 Amino sugar and nucleotide sugar metabolism - Glycine max (soybean); gmx01110 Biosynthesis of secondary metabolites - Glycine max (soybean); gmx00230 Purine metabolism - Glycine max (soybean); gmx00052 Galactose metabolism - Glycine max (soybean); gmx01100 Metabolic pathways - Glycine max (soybean); gmx00500 Starch and sucrose metabolism - Glycine max (soybean); gmx00030 Pentose phosphat…	IPR005843; IPR005846; IPR005845; IPR016055; IPR005844;	Alpha-D-phosphohexomutase, C-terminal; Alpha-D-phosphohexomutase, alpha/beta/alpha domain III; Alpha-D-phosphohexomutase, alpha/beta/alpha domain II; Alpha-D-phosphohexomutase, alpha/beta/alpha I/II/III; Alpha-D-phosphohexomutase, alpha/beta/alpha domain I;
I1KQC8	"Glutamyl-tRNA(Gln) amidotransferase subunit B, chloroplastic/mitochondrial"	0.708667	Down	0.0404586	61.198	chloroplast			ligase activity, forming carbon-nitrogen bonds; carbon-nitrogen ligase activity, with glutamine as amido-N-donor; catalytic activity; ligase activity;	K02434	gatB; aspartyl-tRNA(Asn)/glutamyl-tRNA(Gln) amidotransferase subunit B [EC:6.3.5.6 6.3.5.7]	gmx01100 Metabolic pathways - Glycine max (soybean); gmx00970 Aminoacyl-tRNA biosynthesis - Glycine max (soybean);	IPR003789; IPR018027; IPR006075;	Aspartyl/glutamyl-tRNA amidotransferase subunit B-related; Asn/Gln amidotransferase; Aspartyl/Glutamyl-tRNA(Gln) amidotransferase, subunit B/E, catalytic;
I1KRH4	MSI1 OS=Glycine max PE=2 SV=1	0.623667	Down	2.94188e-05	48.421	nucleus			protein binding; binding;	K10752			IPR022052; IPR017986; IPR015943;	Histone-binding protein RBBP4, N-terminal; WD40-repeat-containing domain; WD40/YVTN repeat-like-containing domain;
I1KS56	Aspartokinase-homoserine dehydrogenase OS=Glycine max GN=AK-HSDH PE=2 SV=1	0.687	Down	0.0449724	100.41	chloroplast	cellular amino acid biosynthetic process; organic acid biosynthetic process; single-organism biosynthetic process; oxidation-reduction process; small molecule metabolic process; single-organism cellular process; nitrogen compound metabolic process; single-organism process; biosynthetic process; primary metabolic process; organonitrogen compound biosynthetic process; cellular metabolic process; or…		amino acid binding; nucleoside phosphate binding; ion binding; organic acid binding; aspartate kinase activity; nucleotide binding; cofactor binding; oxidoreductase activity; heterocyclic compound binding; organic cyclic compound binding; phosphotransferase activity, carboxyl group as acceptor; carboxylic acid binding; kinase activity; catalytic activity; binding; NADP binding; amino acid kinase …	K12524	thrA; bifunctional aspartokinase / homoserine dehydrogenase 1 [EC:2.7.2.4 1.1.1.3]	gmx01100 Metabolic pathways - Glycine max (soybean); gmx01230 Biosynthesis of amino acids - Glycine max (soybean); gmx00300 Lysine biosynthesis - Glycine max (soybean); gmx01110 Biosynthesis of secondary metabolites - Glycine max (soybean); gmx00260 Glycine, serine and threonine metabolism - Glycine max (soybean); gmx00261 Monobactam biosynthesis - Glycine max (soybean); gmx00270 Cysteine and met…	IPR001048; IPR001342; IPR016040; IPR027795; IPR001341; IPR002912; IPR005106;	Aspartate/glutamate/uridylate kinase; Homoserine dehydrogenase, catalytic; NAD(P)-binding domain; GATS-like ACT domain; Aspartate kinase domain; ACT domain; Aspartate/homoserine dehydrogenase, NAD-binding;
I1KSC8	uncharacterized protein	0.592	Down	0.00283834	123.3	nucleus	establishment of protein localization; transport; intracellular transport; cellular macromolecule localization; establishment of localization in cell; intracellular protein transport; organic substance transport; protein localization; macromolecule localization; cellular protein localization; localization; protein transport; establishment of localization; cellular localization;		small GTPase binding; Ras GTPase binding; binding; protein binding; Ran GTPase binding; GTPase binding; enzyme binding;	K20222			IPR001494; IPR034085; IPR011989; IPR016024;	Importin-beta, N-terminal domain; TOG domain; Armadillo-like helical; Armadillo-type fold;
I1KSG4	Putative complex I intermediate-associated protein 30 OS=Glycine soja GN=glysoja_010764 PE=4 SV=1	0.740667	Down	0.0108056	65.9	chloroplast							IPR016040; IPR013857; IPR008979;	NAD(P)-binding domain; NADH:ubiquinone oxidoreductase intermediate-associated protein 30; Galactose-binding domain-like;
I1KSQ3	uncharacterized protein	0.492333	Down	0.0234828	33.339	cytoplasm	regulation of cellular process; single organism signaling; cellular response to stimulus; intracellular signal transduction; oxidation-reduction process; single-organism process; organic substance transport; small GTPase mediated signal transduction; signaling; response to stimulus; protein transport; establishment of localization; establishment of protein localization; transport; signal transduc…		enzyme regulator activity; catalytic activity; Rab GDP-dissociation inhibitor activity; GDP-dissociation inhibitor activity; nucleoside-triphosphatase regulator activity; GTPase regulator activity; molecular function regulator; oxidoreductase activity;				IPR023753;	FAD/NAD(P)-binding domain;
I1KTG2	Uridylate kinase OS=Glycine soja GN=glysoja_008496 PE=3 SV=1	1.93933	Up	0.040331	35.343	chloroplast	nucleotide biosynthetic process; cellular aromatic compound metabolic process; nucleotide metabolic process; single-organism process; biosynthetic process; pyrimidine nucleotide biosynthetic process; organonitrogen compound biosynthetic process; cellular metabolic process; phosphate-containing compound metabolic process; organic substance metabolic process; pyrimidine-containing compound biosynth…	intracellular part; cell; cell part; intracellular; cytoplasm;	kinase activity; UMP kinase activity; catalytic activity; nucleobase-containing compound kinase activity; uridylate kinase activity; phosphotransferase activity, phosphate group as acceptor; nucleotide kinase activity; transferase activity; transferase activity, transferring phosphorus-containing groups;	K09903	pyrH; uridylate kinase [EC:2.7.4.22]	gmx01100 Metabolic pathways - Glycine max (soybean); gmx00240 Pyrimidine metabolism - Glycine max (soybean);	IPR001048;	Aspartate/glutamate/uridylate kinase;
I1KTK7	Clustered mitochondria protein homolog	0.757333	Down	0.00755801	157.27	chloroplast	organelle localization; cellular component organization; mitochondrion localization; mitochondrion distribution; organelle organization; mitochondrion organization; localization; cellular process; cellular component organization or biogenesis; intracellular distribution of mitochondria; cellular localization;		protein binding; binding;	K03255			IPR023231; IPR011990; IPR033646; IPR025697; IPR028275; IPR013026;	GSKIP domain; Tetratricopeptide-like helical domain; CLU central domain; CLU domain; Clustered mitochondria protein, N-terminal; Tetratricopeptide repeat-containing domain;
I1KTL9	uncharacterized protein	1.52967	Up	0.0396851	26.554	chloroplast	metabolic process; cellular metabolic process; cellular process; photosynthesis;	membrane; photosystem II; extrinsic component of membrane; membrane protein complex; photosystem II oxygen evolving complex; thylakoid membrane; macromolecular complex; intracellular part; cell; photosynthetic membrane; photosystem; catalytic complex; membrane part; intracellular; cell part; oxidoreductase complex; thylakoid; protein complex; thylakoid part;	cation binding; metal ion binding; calcium ion binding; binding; ion binding;				IPR016123;	Mog1/PsbP, alpha/beta/alpha sandwich;
I1KU18	Nitrile-specifier protein 5 OS=Glycine soja GN=glysoja_011427 PE=4 SV=1	0.573333	Down	0.00342199	35.73	cytoplasm			protein binding; binding;				IPR015915;	Kelch-type beta propeller;
I1KUG6	Actin-101 OS=Glycine soja GN=glysoja_011307 PE=3 SV=1	0.737333	Down	0.019314	41.622	cytoskeleton				K10355
I1KV92	Coatomer subunit beta'-2 OS=Glycine soja GN=glysoja_029221 PE=4 SV=1	0.466667	Down	0.0461103	102.21	nucleus	establishment of protein localization; transport; intracellular transport; cellular macromolecule localization; establishment of localization in cell; vesicle-mediated transport; intracellular protein transport; organic substance transport; protein localization; macromolecule localization; cellular protein localization; localization; protein transport; establishment of localization; cellular loca…	membrane; cell part; intracellular; membrane protein complex; membrane part; coated membrane; cytoplasm; macromolecular complex; intracellular part; membrane coat; cell; protein complex; cytoplasmic part;	protein binding; structural molecule activity; binding;				IPR011990; IPR006692; IPR017986; IPR015943;	Tetratricopeptide-like helical domain; Coatomer, WD associated region; WD40-repeat-containing domain; WD40/YVTN repeat-like-containing domain;
I1KW78	Secologanin synthase OS=Glycine soja GN=glysoja_022251 PE=3 SV=1	0.603	Down	0.0225943	60.791	chloroplast	single-organism process; metabolic process; oxidation-reduction process; single-organism metabolic process;		organic cyclic compound binding; heterocyclic compound binding; heme binding; iron ion binding; transition metal ion binding; catalytic activity; binding; ion binding; cation binding; metal ion binding; oxidoreductase activity, acting on paired donors, with incorporation or reduction of molecular oxygen; tetrapyrrole binding; oxidoreductase activity;	K07428
I1KXQ3	uncharacterized protein	0.547	Down	0.0141966	29.804	mitochondria	transport; transmembrane transport; localization; establishment of localization;	membrane; intracellular organelle; outer membrane; mitochondrial part; bounding membrane of organelle; organelle membrane; mitochondrial outer membrane; cytoplasm; intracellular organelle part; organelle envelope; intracellular part; cell; organelle part; mitochondrion; organelle; mitochondrial envelope; intracellular membrane-bounded organelle; intracellular; cell part; envelope; whole membrane;…		K15040			IPR023614;	Porin domain;
I1KXW8	Reticulon-like protein	0.692333	Down	0.0491839	27.059	plasma membrane							IPR003388;	Reticulon;
I1KYC4	Aspartic proteinase nepenthesin-2 OS=Glycine soja GN=glysoja_035345 PE=3 SV=1	0.4635	Down	0.0192926	51.907	vacuolar membrane	proteolysis; metabolic process; macromolecule metabolic process; protein metabolic process; primary metabolic process; organic substance metabolic process;		endopeptidase activity; peptidase activity; catalytic activity; aspartic-type endopeptidase activity; peptidase activity, acting on L-amino acid peptides; hydrolase activity; aspartic-type peptidase activity;				IPR032799; IPR033121; IPR021109; IPR033873; IPR032861;	Xylanase inhibitor, C-terminal; Peptidase family A1 domain; Aspartic peptidase domain; CND41-like; Xylanase inhibitor, N-terminal;
I1KYW8	Trypsin inhibitor A OS=Glycine soja GN=glysoja_028532 PE=4 SV=1	2.16667	Up	0.0171661	24.081	extracellular			enzyme regulator activity; peptidase inhibitor activity; peptidase regulator activity; endopeptidase regulator activity; enzyme inhibitor activity; molecular function regulator; endopeptidase inhibitor activity;				IPR011065;	Kunitz inhibitor ST1-like;
I1KZ20	Peptidyl-prolyl cis-trans isomerase FKBP62 OS=Glycine soja GN=glysoja_026684 PE=4 SV=1	0.3265	Down	0.035388	60.902	cytoplasm			protein binding; binding;	K09571			IPR011990; IPR023114; IPR013026; IPR001179;	Tetratricopeptide-like helical domain; Elongated TPR repeat-containing domain; Tetratricopeptide repeat-containing domain; FKBP-type peptidyl-prolyl cis-trans isomerase domain;
I1KZ32	Putative G3BP-like protein OS=Glycine soja GN=glysoja_026694 PE=4 SV=1	0.7	Down	0.0179704	49.455	cytoplasm	transport; localization; establishment of localization;	cell; intracellular; cell part;	organic cyclic compound binding; heterocyclic compound binding; nucleoside phosphate binding; binding; nucleic acid binding; nucleotide binding; small molecule binding;				IPR002075; IPR000504; IPR018222; IPR012677; IPR032710;	Nuclear transport factor 2; RNA recognition motif domain; Nuclear transport factor 2, eukaryote; Nucleotide-binding alpha-beta plait domain; NTF2-like domain;
I1KZF7	uncharacterized protein	0.621667	Down	0.0288811	97.644	cytoplasm
I1KZW8	"Plastid-lipid-associated protein, chloroplastic OS=Glycine soja GN=glysoja_015216 PE=4 SV=1"	0.432333	Down	0.00124568	33.659	chloroplast							IPR006843;	Plastid lipid-associated protein/fibrillin conserved domain;
I1L0V9	Major allergen Pru ar 1 OS=Glycine soja GN=glysoja_019754 PE=4 SV=1	0.671333	Down	0.0247843	34.813	cytoplasm	defense response; response to stimulus; response to stress; response to biotic stimulus;						IPR023393; IPR000916;	START-like domain; Bet v I/Major latex protein;
I1L2C2	uncharacterized protein	0.63	Down	0.0162114	74.949	vacuolar membrane		intrinsic component of membrane; membrane; integral component of membrane; membrane part;
I1L2G1	MLP-like protein 34 OS=Glycine soja GN=glysoja_037316 PE=4 SV=1	1.95033	Up	0.01379	17.392	cytoplasm	defense response; response to stimulus; response to stress; response to biotic stimulus;						IPR023393; IPR000916;	START-like domain; Bet v I/Major latex protein;
I1L314	Heat shock protein 90-1	0.663333	Down	0.00338971	80.388	cytoplasm	protein folding; response to stress; response to stimulus; cellular process;		ATP binding; nucleoside phosphate binding; nucleoside binding; ion binding; protein binding; nucleotide binding; organic cyclic compound binding; heterocyclic compound binding; ribonucleoside binding; carbohydrate derivative binding; ribonucleotide binding; binding; purine ribonucleoside binding; anion binding; purine ribonucleotide binding; unfolded protein binding; adenyl ribonucleotide binding…	K04079	HSP90A; molecular chaperone HtpG	gmx04141 Protein processing in endoplasmic reticulum - Glycine max (soybean); gmx04626 Plant-pathogen interaction - Glycine max (soybean);	IPR020575; IPR020568; IPR003594;	Heat shock protein Hsp90, N-terminal; Ribosomal protein S5 domain 2-type fold; Histidine kinase-like ATPase, C-terminal domain;
I1L341	uncharacterized protein	0.263333	Down	0.00176096	49.729	cytoplasm			transferase activity, transferring acyl groups; transferase activity, transferring acyl groups other than amino-acyl groups; catalytic activity; transferase activity;	K19747			IPR023213;	Chloramphenicol acetyltransferase-like domain;
I1L6Q5	Peroxisomal membrane protein 11C OS=Glycine soja GN=glysoja_005131 PE=4 SV=1	0.594333	Down	0.0434884	25.829	endoplasmic reticulum	peroxisome organization; cellular component organization; organelle organization; organelle fission; cellular process; cellular component organization or biogenesis; peroxisome fission;	membrane; intracellular organelle; microbody membrane; intrinsic component of peroxisomal membrane; peroxisomal part; bounding membrane of organelle; organelle membrane; peroxisome; cytoplasm; intracellular organelle part; intrinsic component of membrane; microbody part; intracellular part; cell; integral component of membrane; organelle part; peroxisomal membrane; organelle; intracellular membra…
I1L6W0	Phosphoglycerate mutase1 OS=Zea mays GN=ZEAMMB73_968602 PE=2 SV=1	0.75	Down	0.00346986	60.868	cytoplasm	monosaccharide catabolic process; single-organism carbohydrate catabolic process; single-organism catabolic process; small molecule metabolic process; single-organism process; small molecule catabolic process; primary metabolic process; carbohydrate metabolic process; organic substance metabolic process; carbohydrate catabolic process; glucose metabolic process; organic substance catabolic proces…	intracellular part; cell; cell part; intracellular; cytoplasm;	isomerase activity; transition metal ion binding; catalytic activity; binding; intramolecular transferase activity, phosphotransferases; ion binding; cation binding; metal ion binding; phosphoglycerate mutase activity; intramolecular transferase activity; manganese ion binding;	K15633	gpmI; 2,3-bisphosphoglycerate-independent phosphoglycerate mutase [EC:5.4.2.12]	gmx01100 Metabolic pathways - Glycine max (soybean); gmx01230 Biosynthesis of amino acids - Glycine max (soybean); gmx01110 Biosynthesis of secondary metabolites - Glycine max (soybean); gmx01200 Carbon metabolism - Glycine max (soybean); gmx00260 Glycine, serine and threonine metabolism - Glycine max (soybean); gmx00010 Glycolysis / Gluconeogenesis - Glycine max (soybean);	IPR017849; IPR006124; IPR011258; IPR017850;	Alkaline phosphatase-like, alpha/beta/alpha; Metalloenzyme; BPG-independent PGAM, N-terminal; Alkaline-phosphatase-like, core domain;
I1L7R5	Protein disufide isomerase-like protein	0.677333	Down	0.0312281	40.355	extracellular	regulation of cellular process; homeostatic process; regulation of biological quality; regulation of biological process; cell redox homeostasis; single-organism cellular process; cellular homeostasis; single-organism process; cellular process; biological regulation;	organelle; intracellular membrane-bounded organelle; intracellular organelle; endoplasmic reticulum; cell part; intracellular; cytoplasm; endomembrane system; intracellular part; membrane-bounded organelle; cell; cytoplasmic part;	isomerase activity; catalytic activity;	K09584	PDIA6; protein disulfide-isomerase A6 [EC:5.3.4.1]	gmx04141 Protein processing in endoplasmic reticulum - Glycine max (soybean);	IPR005788; IPR011679; IPR013766; IPR012336;	Disulphide isomerase; Endoplasmic reticulum, protein ERp29, C-terminal; Thioredoxin domain; Thioredoxin-like fold;
I1L7Y2	Transport inhibitor response 1-like protein Os05g0150500 OS=Oryza sativa subsp. japonica GN=Os05g0150500 PE=2 SV=2	1.4	Up	0.0359743	48.309	chloroplast							IPR032675;	Leucine-rich repeat domain, L domain-like;
I1L8G3	Succinyl-CoA ligase subunit beta	0.53	Down	0.000219484	45.346	mitochondria	metabolic process;		ATP binding; nucleoside phosphate binding; nucleoside binding; ion binding; nucleotide binding; organic cyclic compound binding; heterocyclic compound binding; ribonucleoside binding; carbohydrate derivative binding; catalytic activity; ribonucleotide binding; binding; purine ribonucleoside binding; metal ion binding; cation binding; anion binding; purine ribonucleotide binding; adenyl ribonucleo…	K01900	LSC2; succinyl-CoA synthetase beta subunit [EC:6.2.1.4 6.2.1.5]	gmx01100 Metabolic pathways - Glycine max (soybean); gmx00020 Citrate cycle (TCA cycle) - Glycine max (soybean); gmx01110 Biosynthesis of secondary metabolites - Glycine max (soybean); gmx01200 Carbon metabolism - Glycine max (soybean); gmx00640 Propanoate metabolism - Glycine max (soybean);	IPR005811; IPR011761; IPR013816; IPR013650; IPR013815; IPR016102;	ATP-citrate lyase/succinyl-CoA ligase; ATP-grasp fold; ATP-grasp fold, subdomain 2; ATP-grasp fold, succinyl-CoA synthetase-type; ATP-grasp fold, subdomain 1; Succinyl-CoA synthetase-like;
I1L905	Phenylalanine ammonia-lyase	0.379667	Down	0.00757435	78.142	endoplasmic reticulum	erythrose 4-phosphate/phosphoenolpyruvate family amino acid catabolic process; alpha-amino acid catabolic process; cellular aromatic compound metabolic process; single-organism process; cellular metabolic process; organic substance metabolic process; L-phenylalanine catabolic process; metabolic process; cellular amino acid metabolic process; organic cyclic compound catabolic process; cellular cat…	intracellular part; cell; cell part; intracellular; cytoplasm;	lyase activity; carbon-nitrogen lyase activity; ammonia-lyase activity; catalytic activity;	K10775	PAL; phenylalanine ammonia-lyase [EC:4.3.1.24]	gmx00360 Phenylalanine metabolism - Glycine max (soybean); gmx01100 Metabolic pathways - Glycine max (soybean); gmx01110 Biosynthesis of secondary metabolites - Glycine max (soybean); gmx00940 Phenylpropanoid biosynthesis - Glycine max (soybean);	IPR024083; IPR008948; IPR023144;	Fumarase/histidase, N-terminal; L-Aspartase-like; Phenylalanine ammonia-lyase, shielding domain;
I1LA73	Arginine--tRNA ligase OS=Glycine soja GN=glysoja_046929 PE=3 SV=1	0.712	Down	0.0187512	55.231	mitochondria	peptide metabolic process; cellular aromatic compound metabolic process; cellular protein metabolic process; single-organism process; biosynthetic process; organonitrogen compound biosynthetic process; tRNA aminoacylation; cellular metabolic process; organic substance metabolic process; metabolic process; cellular amino acid metabolic process; heterocycle metabolic process; nucleobase-containing …		ligase activity, forming aminoacyl-tRNA and related compounds; ATP binding; nucleoside phosphate binding; ligase activity, forming carbon-oxygen bonds; nucleoside binding; ion binding; ligase activity; nucleotide binding; organic cyclic compound binding; heterocyclic compound binding; ribonucleoside binding; carbohydrate derivative binding; ribonucleotide binding; catalytic activity; binding; pur…				IPR014729; IPR008909; IPR009080;	Rossmann-like alpha/beta/alpha sandwich fold; DALR anticodon binding; Aminoacyl-tRNA synthetase, class Ia, anticodon-binding;
I1LAV9	Peptidyl-prolyl cis-trans isomerase	0.697333	Down	0.042843	29.017	chloroplast	cellular protein metabolic process; primary metabolic process; peptidyl-proline modification; protein peptidyl-prolyl isomerization; cellular metabolic process; organic substance metabolic process; protein folding; peptidyl-amino acid modification; metabolic process; cellular macromolecule metabolic process; cellular protein modification process; protein metabolic process; macromolecule metabolic…		peptidyl-prolyl cis-trans isomerase activity; isomerase activity; catalytic activity; cis-trans isomerase activity;	K03768			IPR002130; IPR029000;	Cyclophilin-type peptidyl-prolyl cis-trans isomerase domain; Cyclophilin-like domain;
I1LAW9	"DEAD-box ATP-dependent RNA helicase 3, chloroplastic OS=Glycine soja GN=glysoja_043154 PE=4 SV=1"	1.47233	Up	0.037954	80.216	chloroplast		organelle; intracellular membrane-bounded organelle; intracellular organelle; nucleus; cell part; intracellular; intracellular part; membrane-bounded organelle; cell;	nucleoside phosphate binding; hydrolase activity, acting on acid anhydrides; hydrolase activity; heterocyclic compound binding; organic cyclic compound binding; pyrophosphatase activity; catalytic activity; ribonucleotide binding; binding; purine ribonucleoside binding; cation binding; anion binding; adenyl ribonucleotide binding; adenyl nucleotide binding; hydrolase activity, acting on acid anhy…	K16911	DDX21; ATP-dependent RNA helicase DDX21 [EC:3.6.4.13]	gmx01110 Biosynthesis of secondary metabolites - Glycine max (soybean);	IPR014014; IPR011545; IPR012562; IPR027417; IPR014001; IPR001878; IPR001650;	RNA helicase, DEAD-box type, Q motif; DEAD/DEAH box helicase domain; GUCT; P-loop containing nucleoside triphosphate hydrolase; Helicase superfamily 1/2, ATP-binding domain; Zinc finger, CCHC-type; Helicase, C-terminal;
I1LBK9	Expressed protein OS=Oryza sativa subsp. japonica GN=OSJNBb0021G19.12 PE=2 SV=1	0.617	Down	0.0103921	19.666	cytoplasm							IPR008979; IPR010400;	Galactose-binding domain-like; PITH domain;
I1LCP3	Laforin (Fragment) OS=Glycine soja GN=glysoja_016989 PE=4 SV=1	0.554	Down	0.0443384	37.113	cytoplasm	cellular protein metabolic process; primary metabolic process; protein dephosphorylation; dephosphorylation; cellular metabolic process; phosphate-containing compound metabolic process; organic substance metabolic process; metabolic process; phosphorus metabolic process; cellular macromolecule metabolic process; cellular protein modification process; protein metabolic process; macromolecule metab…		catalytic activity; phosphoric ester hydrolase activity; phosphatase activity; hydrolase activity, acting on ester bonds; hydrolase activity; protein tyrosine/serine/threonine phosphatase activity; phosphoprotein phosphatase activity;				IPR029021; IPR000387; IPR014756; IPR000340; IPR020422; IPR032640;	Protein-tyrosine phosphatase-like; Tyrosine specific protein phosphatases domain; Immunoglobulin E-set; Dual specificity phosphatase, catalytic domain; Dual specificity protein phosphatase domain; AMP-activated protein kinase, glycogen-binding domain;
I1LD62	uncharacterized protein	0.762667	Down	0.00706428	28.041	chloroplast			protein binding; binding;				IPR011990; IPR013026;	Tetratricopeptide-like helical domain; Tetratricopeptide repeat-containing domain;
I1LEM3	ABC transporter G family member 7 OS=Cajanus cajan GN=KK1_008088 PE=4 SV=1	0.674333	Down	0.014231	79.402	plasma membrane		membrane;	ATP binding; nucleoside phosphate binding; nucleoside binding; ion binding; hydrolase activity, acting on acid anhydrides; hydrolase activity; nucleotide binding; nucleoside-triphosphatase activity; ATPase activity; organic cyclic compound binding; heterocyclic compound binding; ribonucleoside binding; carbohydrate derivative binding; pyrophosphatase activity; catalytic activity; ribonucleotide b…				IPR003593; IPR003439; IPR027417; IPR013525;	AAA+ ATPase domain; ABC transporter-like; P-loop containing nucleoside triphosphate hydrolase; ABC-2 type transporter;
I1LEP0	Fruit protein pKIWI502 family OS=Cajanus cajan GN=KK1_007795 PE=4 SV=1	0.745333	Down	0.0376529	31.979	chloroplast	single-organism process; metabolic process; oxidation-reduction process; single-organism metabolic process;		catalytic activity; oxidoreductase activity;				IPR017927; IPR001433; IPR017938;	Ferredoxin reductase-type FAD-binding domain; Oxidoreductase FAD/NAD(P)-binding; Riboflavin synthase-like beta-barrel;
I1LEX5	uncharacterized protein	0.659667	Down	0.0407744	42.914	cytoplasm	cellular response to stress; proteolysis involved in cellular protein catabolic process; cellular protein catabolic process; cellular aromatic compound metabolic process; DNA metabolic process; nucleotide-excision repair; cellular protein metabolic process; response to stimulus; cellular metabolic process; proteasomal protein catabolic process; organic substance metabolic process; metabolic proce…	organelle; intracellular membrane-bounded organelle; intracellular organelle; nucleus; cell part; intracellular; intracellular part; membrane-bounded organelle; cell;	organic cyclic compound binding; heterocyclic compound binding; DNA binding; damaged DNA binding; protein binding; binding; nucleic acid binding;	K10839	RAD23; UV excision repair protein RAD23	gmx03420 Nucleotide excision repair - Glycine max (soybean); gmx04141 Protein processing in endoplasmic reticulum - Glycine max (soybean);	IPR006636; IPR015940; IPR029071; IPR000626; IPR015360; IPR009060;	Heat shock chaperonin-binding; Ubiquitin-associated domain; Ubiquitin-related domain; Ubiquitin domain; XPC-binding domain; UBA-like;
I1LG46	Peptidyl-prolyl cis-trans isomerase FKBP53 OS=Glycine soja GN=glysoja_004871 PE=4 SV=1	0.4245	Down	0.0460694	25.365	chloroplast	transport; localization; establishment of localization;	cell; intracellular; cell part;					IPR002075; IPR032710;	Nuclear transport factor 2; NTF2-like domain;
I1LGB8	uncharacterized protein	0.612667	Down	0.0309531	57.13	cytoplasm	phosphorylation; cellular protein metabolic process; primary metabolic process; cellular metabolic process; phosphate-containing compound metabolic process; organic substance metabolic process; metabolic process; protein phosphorylation; phosphorus metabolic process; cellular macromolecule metabolic process; cellular protein modification process; protein metabolic process; macromolecule metabolic…		ATP binding; nucleoside phosphate binding; phosphotransferase activity, alcohol group as acceptor; nucleoside binding; ion binding; protein kinase activity; nucleotide binding; organic cyclic compound binding; heterocyclic compound binding; ribonucleoside binding; carbohydrate derivative binding; kinase activity; catalytic activity; ribonucleotide binding; binding; purine ribonucleoside binding; …	K13412	CPK; calcium-dependent protein kinase [EC:2.7.11.1]	gmx04626 Plant-pathogen interaction - Glycine max (soybean);	IPR000719; IPR011992; IPR002048; IPR011009;	Protein kinase domain; EF-hand domain pair; EF-hand domain; Protein kinase-like domain;
I1LGG2	Glutathione peroxidase	0.589	Down	0.00178304	18.504	cytoplasm	metabolic process; response to stress; oxidation-reduction process; single-organism metabolic process; response to oxidative stress; single-organism process; response to stimulus;		antioxidant activity; peroxidase activity; glutathione peroxidase activity; catalytic activity; oxidoreductase activity; oxidoreductase activity, acting on peroxide as acceptor;	K00432	gpx; glutathione peroxidase [EC:1.11.1.9]	gmx00590 Arachidonic acid metabolism - Glycine max (soybean); gmx00480 Glutathione metabolism - Glycine max (soybean);	IPR012336;	Thioredoxin-like fold;
I1LGR6	"Leucine--tRNA ligase, cytoplasmic OS=Glycine soja GN=glysoja_004692 PE=3 SV=1"	1.35933	Up	0.00523024	127.34	chloroplast	peptide metabolic process; cellular aromatic compound metabolic process; cellular protein metabolic process; single-organism process; biosynthetic process; organonitrogen compound biosynthetic process; tRNA aminoacylation; cellular metabolic process; organic substance metabolic process; metabolic process; cellular amino acid metabolic process; heterocycle metabolic process; nucleobase-containing …	intracellular part; cell; cell part; intracellular; cytoplasm;	ligase activity, forming aminoacyl-tRNA and related compounds; aminoacyl-tRNA editing activity; ATP binding; carboxylic ester hydrolase activity; nucleoside phosphate binding; ligase activity, forming carbon-oxygen bonds; nucleoside binding; ion binding; ligase activity; hydrolase activity; nucleotide binding; organic cyclic compound binding; heterocyclic compound binding; leucine-tRNA ligase act…	K01869	LARS; leucyl-tRNA synthetase [EC:6.1.1.4]	gmx00970 Aminoacyl-tRNA biosynthesis - Glycine max (soybean);	IPR014729; IPR009008; IPR013155; IPR002300; IPR009080;	Rossmann-like alpha/beta/alpha sandwich fold; Valyl/Leucyl/Isoleucyl-tRNA synthetase, editing domain; Methionyl/Valyl/Leucyl/Isoleucyl-tRNA synthetase, anticodon-binding; Aminoacyl-tRNA synthetase, class Ia; Aminoacyl-tRNA synthetase, class Ia, anticodon-binding;
I1LGU1	Taxadien-5-alpha-ol O-acetyltransferase OS=Glycine soja GN=glysoja_004664 PE=4 SV=1	0.717	Down	0.0119741	41.737	nucleus			transferase activity, transferring acyl groups; transferase activity, transferring acyl groups other than amino-acyl groups; catalytic activity; transferase activity;				IPR023213;	Chloramphenicol acetyltransferase-like domain;
I1LH79	uncharacterized protein	0.461	Down	0.0250423	62.741	chloroplast	RNA processing; cellular aromatic compound metabolic process; organic cyclic compound metabolic process; nitrogen compound metabolic process; primary metabolic process; cellular metabolic process; organic substance metabolic process; RNA metabolic process; metabolic process; nucleic acid metabolic process; heterocycle metabolic process; nucleobase-containing compound metabolic process; cellular m…		ribonuclease III activity; endonuclease activity, active with either ribo- or deoxyribonucleic acids and producing 5'-phosphomonoesters; catalytic activity; hydrolase activity, acting on ester bonds; nuclease activity; double-stranded RNA-specific ribonuclease activity; endoribonuclease activity; hydrolase activity; endoribonuclease activity, producing 5'-phosphomonoesters; endonuclease activity;…				IPR000999;	Ribonuclease III domain;
I1LIT1	"Enoyl-[acyl-carrier-protein] reductase [NADH], chloroplastic OS=Glycine soja GN=glysoja_039144 PE=4 SV=1"	0.671333	Down	0.0341814	41.296	chloroplast				K00208	fabI; enoyl-[acyl-carrier protein] reductase I [EC:1.3.1.9 1.3.1.10]	gmx01100 Metabolic pathways - Glycine max (soybean); gmx00780 Biotin metabolism - Glycine max (soybean); gmx00061 Fatty acid biosynthesis - Glycine max (soybean); gmx01212 Fatty acid metabolism - Glycine max (soybean);	IPR016040;	NAD(P)-binding domain;
I1LIT8	Alanine--tRNA ligase	0.743667	Down	0.00710942	109.64	chloroplast	peptide metabolic process; cellular aromatic compound metabolic process; cellular protein metabolic process; single-organism process; biosynthetic process; organonitrogen compound biosynthetic process; tRNA aminoacylation; cellular metabolic process; organic substance metabolic process; metabolic process; cellular amino acid metabolic process; heterocycle metabolic process; nucleobase-containing …	intracellular part; cell; cell part; intracellular; cytoplasm;	ligase activity, forming aminoacyl-tRNA and related compounds; ATP binding; nucleoside phosphate binding; ligase activity, forming carbon-oxygen bonds; nucleoside binding; ion binding; ligase activity; nucleotide binding; organic cyclic compound binding; heterocyclic compound binding; ribonucleoside binding; carbohydrate derivative binding; catalytic activity; ribonucleotide binding; binding; nuc…	K01872	AARS; alanyl-tRNA synthetase [EC:6.1.1.7]	gmx00970 Aminoacyl-tRNA biosynthesis - Glycine max (soybean);	IPR018164; IPR012947; IPR018163; IPR018162; IPR003156; IPR018165; IPR009000;	Alanyl-tRNA synthetase, class IIc, N-terminal; Threonyl/alanyl tRNA synthetase, SAD; Threonyl/alanyl tRNA synthetase, class II-like, putative editing domain; Alanine-tRNA ligase, class IIc, anti-codon-binding domain; DHHA1 domain; Alanyl-tRNA synthetase, class IIc, core domain; Translation protein, beta-barrel domain;
I1LIV5	Delta(24)-sterol reductase OS=Glycine soja GN=glysoja_047482 PE=4 SV=1	0.505333	Down	0.0259361	66.021	cytoplasm	single-organism process; metabolic process; oxidation-reduction process; single-organism metabolic process;		organic cyclic compound binding; heterocyclic compound binding; oxidoreductase activity, acting on CH-OH group of donors; nucleoside phosphate binding; flavin adenine dinucleotide binding; catalytic activity; binding; ion binding; anion binding; nucleotide binding; cofactor binding; small molecule binding; coenzyme binding; oxidoreductase activity;	K09828	DHCR24; Delta24-sterol reductase [EC:1.3.1.72 1.3.1.-]	gmx01100 Metabolic pathways - Glycine max (soybean); gmx01110 Biosynthesis of secondary metabolites - Glycine max (soybean); gmx00100 Steroid biosynthesis - Glycine max (soybean);	IPR016166; IPR016169; IPR006094;	FAD-binding, type 2; CO dehydrogenase flavoprotein-like, FAD-binding, subdomain 2; FAD linked oxidase, N-terminal;
I1LJ17	Extended synaptotagmin-1 OS=Glycine soja GN=glysoja_020619 PE=4 SV=1	0.436	Down	0.00329864	61.719	cytoplasm			lipid binding; protein binding; binding;				IPR031468; IPR000008;	Synaptotagmin-like mitochondrial-lipid-binding domain; C2 domain;
I1LJA7	uncharacterized protein	0.693	Down	0.00239458	57.952	chloroplast	transport; localization; establishment of localization;			K20471			IPR028565; IPR011012; IPR022775;	Mu homology domain; Longin-like domain; AP complex, mu/sigma subunit;
I1LJE0	Adenylyl cyclase-associated protein	0.649	Down	0.0333146	50.654	cytoplasm	cell morphogenesis; developmental process; anatomical structure morphogenesis; cellular component organization; organelle organization; single-organism developmental process; cellular developmental process; single-organism cellular process; cellular component morphogenesis; single-organism process; cytoskeleton organization; cellular process; anatomical structure development; cellular component o…		actin binding; protein binding; cytoskeletal protein binding; binding;	K17261			IPR006599; IPR013992; IPR016098; IPR017901; IPR013912;	CARP motif; Adenylate cyclase-associated CAP, N-terminal; Cyclase-associated protein CAP/septum formation inhibitor MinC, C-terminal; C-CAP/cofactor C-like domain; Adenylate cyclase-associated CAP, C-terminal;
I1LJE2	Coatomer subunit gamma	0.643667	Down	0.0371436	98.808	chloroplast	establishment of protein localization; transport; intracellular transport; cellular macromolecule localization; establishment of localization in cell; vesicle-mediated transport; intracellular protein transport; organic substance transport; protein localization; macromolecule localization; cellular protein localization; localization; protein transport; establishment of localization; cellular loca…	membrane; cytoplasmic vesicle; organelle membrane; membrane protein complex; COPI-coated vesicle; vesicle; Golgi-associated vesicle membrane; cytoplasm; cytoplasmic vesicle part; macromolecular complex; intracellular part; vesicle coat; COPI-coated vesicle membrane; cell; organelle part; coated vesicle membrane; COPI vesicle coat; membrane part; intracellular; cell part; whole membrane; Golgi app…	structural molecule activity; binding;	K17267			IPR013040; IPR011989; IPR002553; IPR016024; IPR032154; IPR015873; IPR009028; IPR013041;	Coatomer, gamma subunit, appendage, Ig-like subdomain; Armadillo-like helical; Clathrin/coatomer adaptor, adaptin-like, N-terminal; Armadillo-type fold; Coatomer subunit gamma, C-terminal; Clathrin alpha-adaptin/coatomer adaptor, appendage, C-terminal subdomain; Coatomer/calthrin adaptor appendage, C-terminal subdomain; Coatomer/clathrin adaptor appendage, Ig-like subdomain;
I1LJS6	Lipoxygenase	0.705	Down	0.0466793	103.8	chloroplast	single-organism process; metabolic process; oxidation-reduction process; single-organism metabolic process;		oxidoreductase activity, acting on single donors with incorporation of molecular oxygen, incorporation of two atoms of oxygen; oxidoreductase activity, acting on single donors with incorporation of molecular oxygen; catalytic activity; binding; dioxygenase activity; ion binding; cation binding; metal ion binding; protein binding; oxidoreductase activity;	K00454	LOX2S; lipoxygenase [EC:1.13.11.12]	gmx00591 Linoleic acid metabolism - Glycine max (soybean); gmx00592 alpha-Linolenic acid metabolism - Glycine max (soybean); gmx01100 Metabolic pathways - Glycine max (soybean); gmx01110 Biosynthesis of secondary metabolites - Glycine max (soybean);	IPR027433; IPR001024; IPR013819;	Lipoxygenase, domain 3; PLAT/LH2 domain; Lipoxygenase, C-terminal;
I1LKL5	uncharacterized protein	1.528	Up	0.00511532	66.33	nucleus			nucleoside phosphate binding; nucleoside binding; ion binding; nucleotide binding; organic cyclic compound binding; heterocyclic compound binding; ribonucleoside binding; carbohydrate derivative binding; ribonucleotide binding; binding; purine ribonucleoside binding; anion binding; purine ribonucleotide binding; purine nucleoside binding; guanyl ribonucleotide binding; guanyl nucleotide binding; …	K14539	LSG1; large subunit GTPase 1 [EC:3.6.1.-]	gmx03008 Ribosome biogenesis in eukaryotes - Glycine max (soybean);	IPR006073; IPR027417; IPR030378; IPR023179;	GTP binding domain; P-loop containing nucleoside triphosphate hydrolase; Circularly permuted (CP)-type guanine nucleotide-binding (G) domain; GTP-binding protein, orthogonal bundle domain;
I1LKW7	uncharacterized protein	0.471	Down	0.0131799	43.251	cytoplasm			cofactor binding; catalytic activity; binding; coenzyme binding;	K12449	AXS; UDP-apiose/xylose synthase	gmx01100 Metabolic pathways - Glycine max (soybean); gmx00520 Amino sugar and nucleotide sugar metabolism - Glycine max (soybean);	IPR001509; IPR016040;	NAD-dependent epimerase/dehydratase; NAD(P)-binding domain;
I1LL18	ABC transporter F family member 1 OS=Glycine soja GN=glysoja_043328 PE=4 SV=1	0.604	Down	0.000611621	66.37	cytoplasm			ATP binding; nucleoside phosphate binding; nucleoside binding; ion binding; hydrolase activity, acting on acid anhydrides; hydrolase activity; nucleotide binding; nucleoside-triphosphatase activity; ATPase activity; organic cyclic compound binding; heterocyclic compound binding; ribonucleoside binding; carbohydrate derivative binding; pyrophosphatase activity; catalytic activity; ribonucleotide b…	K06185			IPR003593; IPR032781; IPR003439; IPR027417;	AAA+ ATPase domain; ABC-transporter extension domain; ABC transporter-like; P-loop containing nucleoside triphosphate hydrolase;
I1LL25	60 kDa chaperonin alpha subunit OS=Oryza sativa subsp. japonica GN=LOC_Os12g17910 PE=2 SV=1	1.536	Up	0.0223519	61.705	chloroplast	protein folding; cellular process; protein refolding;	intracellular part; cell; cell part; intracellular; cytoplasm;	ATP binding; nucleoside phosphate binding; nucleoside binding; ion binding; nucleotide binding; organic cyclic compound binding; heterocyclic compound binding; ribonucleoside binding; carbohydrate derivative binding; ribonucleotide binding; binding; purine ribonucleoside binding; anion binding; purine ribonucleotide binding; adenyl ribonucleotide binding; adenyl nucleotide binding; purine nucleos…				IPR027409; IPR027413;	GroEL-like apical domain; GroEL-like equatorial domain;
I1LL59	Protein disulfide-isomerase	0.645667	Down	0.0433496	64.883	endoplasmic reticulum	regulation of cellular process; homeostatic process; regulation of biological quality; regulation of biological process; cell redox homeostasis; single-organism cellular process; cellular homeostasis; single-organism process; cellular process; biological regulation;	organelle; intracellular membrane-bounded organelle; intracellular organelle; endoplasmic reticulum; cell part; intracellular; cytoplasm; endomembrane system; intracellular part; membrane-bounded organelle; cell; cytoplasmic part;	isomerase activity; catalytic activity;	K09580	PDIA1; protein disulfide-isomerase A1 [EC:5.3.4.1]	gmx04141 Protein processing in endoplasmic reticulum - Glycine max (soybean);	IPR005788; IPR013766; IPR012336;	Disulphide isomerase; Thioredoxin domain; Thioredoxin-like fold;
I1LLC6	Uridine 5'-monophosphate synthase OS=Glycine soja GN=glysoja_024803 PE=3 SV=1	0.746333	Down	0.00487756	51.77	chloroplast	nucleoside metabolic process; pyrimidine ribonucleoside biosynthetic process; pyrimidine nucleoside monophosphate biosynthetic process; nucleotide metabolic process; single-organism process; nucleoside biosynthetic process; biosynthetic process; ribonucleoside monophosphate biosynthetic process; cellular metabolic process; phosphate-containing compound metabolic process; ribose phosphate biosynth…		transferase activity, transferring pentosyl groups; orotidine-5'-phosphate decarboxylase activity; catalytic activity; carbon-carbon lyase activity; carboxy-lyase activity; lyase activity; transferase activity, transferring glycosyl groups; transferase activity; orotate phosphoribosyltransferase activity;	K13421	UMPS; uridine monophosphate synthetase [EC:2.4.2.10 4.1.1.23]	gmx01100 Metabolic pathways - Glycine max (soybean); gmx00240 Pyrimidine metabolism - Glycine max (soybean);	IPR013785; IPR000836; IPR004467; IPR001754; IPR011060; IPR029057;	Aldolase-type TIM barrel; Phosphoribosyltransferase domain; Orotate phosphoribosyl transferase domain; Orotidine 5'-phosphate decarboxylase domain; Ribulose-phosphate binding barrel; Phosphoribosyltransferase-like;
I1LLH3	Bifunctional purine biosynthesis protein PurH OS=Glycine soja GN=glysoja_045959 PE=3 SV=1	0.722667	Down	0.0316228	65.771	chloroplast	nucleotide biosynthetic process; cellular aromatic compound metabolic process; nucleotide metabolic process; single-organism process; biosynthetic process; organonitrogen compound biosynthetic process; cellular metabolic process; phosphate-containing compound metabolic process; organic substance metabolic process; metabolic process; heterocycle metabolic process; aromatic compound biosynthetic pr…		hydrolase activity, acting on carbon-nitrogen (but not peptide) bonds, in cyclic amidines; phosphoribosylaminoimidazolecarboxamide formyltransferase activity; catalytic activity; transferase activity, transferring one-carbon groups; hydrolase activity; cyclohydrolase activity; hydroxymethyl-, formyl- and related transferase activity; transferase activity; hydrolase activity, acting on carbon-nitr…	K00602	purH; phosphoribosylaminoimidazolecarboxamide formyltransferase / IMP cyclohydrolase [EC:2.1.2.3 3.5.4.10]	gmx01100 Metabolic pathways - Glycine max (soybean); gmx01110 Biosynthesis of secondary metabolites - Glycine max (soybean); gmx00670 One carbon pool by folate - Glycine max (soybean); gmx00230 Purine metabolism - Glycine max (soybean);	IPR016193; IPR024051; IPR011607;	Cytidine deaminase-like; AICAR transformylase domain; Methylglyoxal synthase-like domain;
I1LLS4	"Malonyl-CoA-acyl carrier protein transacylase, mitochondrial OS=Glycine soja GN=glysoja_028310 PE=4 SV=1"	0.635667	Down	0.00357551	37.42	chloroplast	metabolic process;		S-acyltransferase activity; S-malonyltransferase activity; transferase activity, transferring acyl groups; malonyltransferase activity; catalytic activity; [acyl-carrier-protein] S-malonyltransferase activity; transferase activity; transferase activity, transferring acyl groups other than amino-acyl groups; fatty acid synthase activity;	K00645	fabD; [acyl-carrier-protein] S-malonyltransferase [EC:2.3.1.39]	gmx01100 Metabolic pathways - Glycine max (soybean); gmx00061 Fatty acid biosynthesis - Glycine max (soybean); gmx01212 Fatty acid metabolism - Glycine max (soybean);	IPR016035; IPR014043; IPR001227; IPR020801; IPR016036;	Acyl transferase/acyl hydrolase/lysophospholipase; Acyl transferase; Acyl transferase domain; Polyketide synthase, acyl transferase domain; Malonyl-CoA ACP transacylase, ACP-binding;
I1LLT9	uncharacterized protein	0.768333	Down	0.0160603	49.269	mitochondria				K17408
I1LLY6	DEAD-box ATP-dependent RNA helicase 52A OS=Oryza sativa subsp. japonica GN=Os06g0602400 PE=2 SV=2	1.50033	Up	0.0178165	61.573	chloroplast			ATP binding; nucleoside phosphate binding; nucleoside binding; ion binding; nucleotide binding; organic cyclic compound binding; heterocyclic compound binding; ribonucleoside binding; carbohydrate derivative binding; ribonucleotide binding; binding; nucleic acid binding; purine ribonucleoside binding; anion binding; purine ribonucleotide binding; adenyl ribonucleotide binding; adenyl nucleotide b…	K12823	DDX5; ATP-dependent RNA helicase DDX5/DBP2 [EC:3.6.4.13]	gmx03040 Spliceosome - Glycine max (soybean);	IPR011545; IPR014014; IPR014001; IPR027417; IPR001650;	DEAD/DEAH box helicase domain; RNA helicase, DEAD-box type, Q motif; Helicase superfamily 1/2, ATP-binding domain; P-loop containing nucleoside triphosphate hydrolase; Helicase, C-terminal;
I1LNE2	"ALBINO3-like protein 1, chloroplastic OS=Glycine soja GN=glysoja_014429 PE=3 SV=1"	0.669333	Down	0.00241636	59.355	chloroplast	cellular component organization; protein localization to membrane; single-organism cellular process; single-organism process; single-organism membrane organization; cellular localization; establishment of localization; establishment of protein localization; cellular macromolecule localization; membrane organization; cellular protein localization; protein localization; macromolecule localization; …	intrinsic component of membrane; membrane; integral component of membrane; membrane part;		K03217	yidC; YidC/Oxa1 family membrane protein insertase	gmx03060 Protein export - Glycine max (soybean);	IPR028055;	Membrane insertase YidC/Oxa1, C-terminal;
I1LNK4	uncharacterized protein	0.247	Down	0.0227075	29.764	nucleus	modification-dependent macromolecule catabolic process; protein modification by small protein removal; cellular macromolecule catabolic process; proteolysis involved in cellular protein catabolic process; cellular protein catabolic process; modification-dependent protein catabolic process; cellular protein metabolic process; ubiquitin-dependent protein catabolic process; protein modification by s…		peptidase activity; thiol-dependent ubiquitinyl hydrolase activity; catalytic activity; ubiquitinyl hydrolase activity; peptidase activity, acting on L-amino acid peptides; ubiquitin-like protein-specific protease activity; cysteine-type peptidase activity; hydrolase activity;	K11842			IPR001394; IPR028889;	Peptidase C19, ubiquitin carboxyl-terminal hydrolase; Ubiquitin specific protease domain;
I1LPC4	30S ribosomal protein S9 OS=Glycine soja GN=glysoja_044217 PE=3 SV=1	1.55767	Up	0.0115252	45.988	chloroplast	peptide metabolic process; peptide biosynthetic process; cellular protein metabolic process; nitrogen compound metabolic process; biosynthetic process; cellular amide metabolic process; primary metabolic process; organonitrogen compound biosynthetic process; organic substance biosynthetic process; cellular metabolic process; cellular biosynthetic process; organic substance metabolic process; meta…	ribosome; organelle; intracellular organelle; intracellular non-membrane-bounded organelle; cell part; intracellular; cytoplasm; macromolecular complex; intracellular part; ribonucleoprotein complex; cell; intracellular ribonucleoprotein complex; cytoplasmic part; non-membrane-bounded organelle;	structural constituent of ribosome; structural molecule activity;	K02996	RP-S9; small subunit ribosomal protein S9	gmx03010 Ribosome - Glycine max (soybean);	IPR020568; IPR014721;	Ribosomal protein S5 domain 2-type fold; Ribosomal protein S5 domain 2-type fold, subgroup;
I1LQ58	Dolichyl-diphosphooligosaccharide--protein glycosyltransferase 48 kDa subunit	0.497667	Down	0.0216754	47.585	chloroplast	macromolecule glycosylation; cellular protein metabolic process; single-organism process; biosynthetic process; peptidyl-asparagine modification; cellular metabolic process; organic substance metabolic process; metabolic process; carbohydrate derivative biosynthetic process; carbohydrate derivative metabolic process; macromolecule metabolic process; protein metabolic process; protein N-linked gly…	membrane; intracellular organelle; endoplasmic reticulum; nuclear outer membrane-endoplasmic reticulum membrane network; cytoplasm; intracellular organelle part; endomembrane system; intracellular part; cell; organelle part; intracellular membrane-bounded organelle; organelle; endoplasmic reticulum part; intracellular; membrane part; cell part; membrane-bounded organelle; endoplasmic reticulum me…		K12670	WBP1; oligosaccharyltransferase complex subunit beta	gmx00510 N-Glycan biosynthesis - Glycine max (soybean); gmx01100 Metabolic pathways - Glycine max (soybean); gmx04141 Protein processing in endoplasmic reticulum - Glycine max (soybean);
I1LQG7	Lipoxygenase	0.403667	Down	0.0265444	104.41	chloroplast	single-organism process; metabolic process; oxidation-reduction process; single-organism metabolic process;		oxidoreductase activity, acting on single donors with incorporation of molecular oxygen, incorporation of two atoms of oxygen; oxidoreductase activity, acting on single donors with incorporation of molecular oxygen; catalytic activity; binding; dioxygenase activity; ion binding; cation binding; metal ion binding; protein binding; oxidoreductase activity;	K00454	LOX2S; lipoxygenase [EC:1.13.11.12]	gmx00591 Linoleic acid metabolism - Glycine max (soybean); gmx00592 alpha-Linolenic acid metabolism - Glycine max (soybean); gmx01100 Metabolic pathways - Glycine max (soybean); gmx01110 Biosynthesis of secondary metabolites - Glycine max (soybean);	IPR027433; IPR001024; IPR013819;	Lipoxygenase, domain 3; PLAT/LH2 domain; Lipoxygenase, C-terminal;
I1LQJ4	Aldehyde dehydrogenase	0.692667	Down	0.0333045	55.118	cytoplasm	metabolic process; oxidation-reduction process; single-organism metabolic process; single-organism cellular process; single-organism process; cellular aldehyde metabolic process; cellular process; cellular metabolic process; organic substance metabolic process;		oxidoreductase activity, acting on the aldehyde or oxo group of donors, NAD or NADP as acceptor; catalytic activity; aldehyde dehydrogenase [NAD(P)+] activity; oxidoreductase activity; oxidoreductase activity, acting on the aldehyde or oxo group of donors;	K00128	ALDH; aldehyde dehydrogenase (NAD+) [EC:1.2.1.3]	gmx00380 Tryptophan metabolism - Glycine max (soybean); gmx00280 Valine, leucine and isoleucine degradation - Glycine max (soybean); gmx00071 Fatty acid degradation - Glycine max (soybean); gmx00330 Arginine and proline metabolism - Glycine max (soybean); gmx01110 Biosynthesis of secondary metabolites - Glycine max (soybean); gmx00410 beta-Alanine metabolism - Glycine max (soybean); gmx00340 Hist…	IPR016161; IPR015590; IPR016162; IPR016163;	Aldehyde/histidinol dehydrogenase; Aldehyde dehydrogenase domain; Aldehyde dehydrogenase N-terminal domain; Aldehyde dehydrogenase, C-terminal;
I1LR60	60 kDa chaperonin alpha subunit OS=Oryza sativa subsp. japonica GN=LOC_Os12g17910 PE=2 SV=1	0.557667	Down	0.00228525	61.704	chloroplast	protein folding; cellular process; protein refolding;	intracellular part; cell; cell part; intracellular; cytoplasm;	ATP binding; nucleoside phosphate binding; nucleoside binding; ion binding; nucleotide binding; organic cyclic compound binding; heterocyclic compound binding; ribonucleoside binding; carbohydrate derivative binding; ribonucleotide binding; binding; purine ribonucleoside binding; anion binding; purine ribonucleotide binding; adenyl ribonucleotide binding; adenyl nucleotide binding; purine nucleos…				IPR027409; IPR027413;	GroEL-like apical domain; GroEL-like equatorial domain;
I1LRB8	uncharacterized protein	0.415333	Down	0.00144833	43.118	cytoplasm			cofactor binding; catalytic activity; binding; coenzyme binding;	K12449	AXS; UDP-apiose/xylose synthase	gmx01100 Metabolic pathways - Glycine max (soybean); gmx00520 Amino sugar and nucleotide sugar metabolism - Glycine max (soybean);	IPR001509; IPR016040;	NAD-dependent epimerase/dehydratase; NAD(P)-binding domain;
I1LRD0	Putative phosphoglycerate mutase gpmB OS=Glycine soja GN=glysoja_006594 PE=4 SV=1	0.735667	Down	0.0253527	55.244	chloroplast	metabolic process;		catalytic activity;	K15634	gpmB; probable phosphoglycerate mutase [EC:5.4.2.12]	gmx01100 Metabolic pathways - Glycine max (soybean); gmx01230 Biosynthesis of amino acids - Glycine max (soybean); gmx01110 Biosynthesis of secondary metabolites - Glycine max (soybean); gmx01200 Carbon metabolism - Glycine max (soybean); gmx00260 Glycine, serine and threonine metabolism - Glycine max (soybean); gmx00010 Glycolysis / Gluconeogenesis - Glycine max (soybean);
I1LRE4	uncharacterized protein	0.462667	Down	0.00548627	57.1	chloroplast	protein folding; cellular process;		ATP binding; nucleoside phosphate binding; nucleoside binding; ion binding; protein binding; nucleotide binding; organic cyclic compound binding; heterocyclic compound binding; ribonucleoside binding; carbohydrate derivative binding; ribonucleotide binding; binding; purine ribonucleoside binding; anion binding; purine ribonucleotide binding; unfolded protein binding; adenyl ribonucleotide binding…	K09494			IPR027410; IPR027409; IPR027413;	TCP-1-like chaperonin intermediate domain; GroEL-like apical domain; GroEL-like equatorial domain;
I1LRI7	Nicalin OS=Glycine soja GN=glysoja_006645 PE=3 SV=1	0.509	Down	0.000927855	59.219	plasma membrane	metabolic process; gene expression; proteolysis; protein processing; macromolecule metabolic process; protein metabolic process; primary metabolic process; protein maturation; organic substance metabolic process;	intrinsic component of membrane; membrane; integral component of membrane; membrane part;
I1LS00	3'-hydroxy-N-methyl-(S)-coclaurine 4'-O-methyltransferase OS=Glycine soja GN=glysoja_025789 PE=3 SV=1	0.492667	Down	0.0410237	40.919	cytoskeleton			transferase activity, transferring one-carbon groups; protein binding; O-methyltransferase activity; methyltransferase activity; catalytic activity; transferase activity; binding; protein dimerization activity;				IPR011991; IPR012967; IPR029063; IPR001077;	Winged helix-turn-helix DNA-binding domain; Plant methyltransferase dimerisation; S-adenosyl-L-methionine-dependent methyltransferase; O-methyltransferase, family 2;
I1LSM6	Trafficking protein particle complex subunit 3 OS=Glycine soja GN=glysoja_036602 PE=4 SV=1	0.676	Down	0.0143595	20.936	cytoplasm	transport; Golgi vesicle transport; localization; establishment of localization; vesicle-mediated transport;	cell part; intracellular; TRAPP complex; macromolecular complex; intracellular part; protein complex; cell; tethering complex;		K20302			IPR024096;	NO signalling/Golgi transport ligand-binding domain;
I1LTQ1	Bifunctional polymyxin resistance protein ArnA OS=Glycine soja GN=glysoja_026256 PE=4 SV=1	0.443667	Down	0.0266856	43.425	cytoplasm			cofactor binding; catalytic activity; binding; coenzyme binding;	K12449	AXS; UDP-apiose/xylose synthase	gmx01100 Metabolic pathways - Glycine max (soybean); gmx00520 Amino sugar and nucleotide sugar metabolism - Glycine max (soybean);	IPR001509; IPR016040;	NAD-dependent epimerase/dehydratase; NAD(P)-binding domain;
I1LUD0	Vesicle-associated protein 4-2 OS=Glycine soja GN=glysoja_037965 PE=4 SV=1	0.666	Down	0.0187203	29.784	nucleus							IPR008962; IPR000535;	PapD-like; Major sperm protein (MSP) domain;
I1LUH6	"ADP,ATP carrier protein 3, mitochondrial OS=Glycine soja GN=glysoja_007632 PE=3 SV=1"	0.508	Down	0.0320136	39.463	chloroplast	transport; transmembrane transport; localization; establishment of localization;	membrane; intracellular organelle; mitochondrial part; organelle membrane; organelle envelope; intracellular organelle part; cytoplasm; intracellular part; cell; organelle part; mitochondrion; mitochondrial envelope; intracellular membrane-bounded organelle; organelle; cell part; intracellular; envelope; organelle inner membrane; membrane-bounded organelle; mitochondrial inner membrane; mitochond…	transporter activity;	K05863			IPR023395;	Mitochondrial carrier domain;
I1LUS3	Histone H2A	0.525333	Down	0.0298262	14.022	nucleus		intracellular organelle; intracellular non-membrane-bounded organelle; intracellular organelle part; macromolecular complex; intracellular part; cell; organelle part; chromosomal part; nucleosome; non-membrane-bounded organelle; intracellular membrane-bounded organelle; organelle; nucleus; chromatin; intracellular; cell part; chromosome; membrane-bounded organelle; DNA packaging complex; protein-…	organic cyclic compound binding; heterocyclic compound binding; DNA binding; protein heterodimerization activity; binding; protein dimerization activity; nucleic acid binding; protein binding;	K11251			IPR032454; IPR009072; IPR007125;	Histone H2A, C-terminal domain; Histone-fold; Histone H2A/H2B/H3;
I1LV18	Putative bifunctional methylthioribulose-1-phosphate dehydratase/enolase-phosphatase E1 OS=Glycine soja GN=glysoja_007801 PE=3 SV=1	0.689	Down	0.0425919	57.493	cytoskeleton	sulfur amino acid biosynthetic process; organic acid biosynthetic process; L-methionine salvage from methylthioadenosine; aspartate family amino acid metabolic process; single-organism process; biosynthetic process; organonitrogen compound biosynthetic process; cellular metabolic process; sulfur amino acid metabolic process; sulfur compound biosynthetic process; organic substance metabolic proces…	intracellular part; cell; cell part; intracellular; cytoplasm;	magnesium ion binding; catalytic activity; phosphoric ester hydrolase activity; phosphatase activity; binding; hydrolase activity, acting on ester bonds; ion binding; metal ion binding; cation binding; hydrolase activity; acireductone synthase activity;	K16054	DEP1; methylthioribulose 1-phosphate dehydratase / enolase-phosphatase E1 [EC:4.2.1.109 3.1.3.77]	gmx01100 Metabolic pathways - Glycine max (soybean); gmx00270 Cysteine and methionine metabolism - Glycine max (soybean);	IPR001303; IPR023214;	Class II aldolase/adducin N-terminal; HAD-like domain;
I1LV54	Chaperone protein YajL OS=Glycine soja GN=glysoja_001607 PE=4 SV=1	0.716667	Down	0.0309077	46.594	chloroplast	protein deglycation; metabolic process; cellular macromolecule metabolic process; cellular protein metabolic process; cellular protein modification process; protein repair; macromolecule metabolic process; protein metabolic process; protein modification process; primary metabolic process; macromolecule modification; cellular metabolic process; cellular process; organic substance metabolic process;		lyase activity; hydro-lyase activity; protein deglycase activity; catalytic activity; carbon-oxygen lyase activity;	K03152			IPR002818; IPR029062;	DJ-1/PfpI; Class I glutamine amidotransferase-like;
I1LVA7	Putative rhamnose biosynthetic enzyme 1 OS=Glycine soja GN=glysoja_026092 PE=4 SV=1	0.398333	Down	0.0015507	75.616	chloroplast	metabolic process; cellular aromatic compound metabolic process; heterocycle metabolic process; nucleobase-containing compound metabolic process; carbohydrate derivative metabolic process; organic cyclic compound metabolic process; nitrogen compound metabolic process; cellular nitrogen compound metabolic process; nucleotide-sugar metabolic process; primary metabolic process; cellular process; cel…		lyase activity; hydro-lyase activity; dTDP-glucose 4,6-dehydratase activity; catalytic activity; carbon-oxygen lyase activity;	K12450	RHM; UDP-glucose 4,6-dehydratase [EC:4.2.1.76]	gmx00520 Amino sugar and nucleotide sugar metabolism - Glycine max (soybean);	IPR029903; IPR016040;	RmlD-like substrate binding domain; NAD(P)-binding domain;
I1LVC3	uncharacterized protein	0.697667	Down	0.0315338	70.923	chloroplast	protein sumoylation; cellular protein metabolic process; protein modification by small protein conjugation or removal; primary metabolic process; cellular metabolic process; organic substance metabolic process; peptidyl-amino acid modification; peptidyl-lysine modification; metabolic process; protein modification by small protein conjugation; cellular macromolecule metabolic process; cellular pro…		small protein activating enzyme activity; ligase activity, forming carbon-sulfur bonds; SUMO activating enzyme activity; catalytic activity; ligase activity;	K10685	UBLE1B; ubiquitin-like 1-activating enzyme E1 B [EC:6.2.1.45]	gmx04120 Ubiquitin mediated proteolysis - Glycine max (soybean);	IPR019572; IPR000594; IPR028077; IPR016040;	Ubiquitin-activating enzyme, catalytic cysteine domain; THIF-type NAD/FAD binding fold; Ubiquitin/SUMO-activating enzyme ubiquitin-like domain; NAD(P)-binding domain;
I1LVS8	Xyloglucan endotransglucosylase/hydrolase	1.389	Up	0.014634	33.191	vacuolar membrane	cellular component biogenesis; cellular glucan metabolic process; cell wall macromolecule metabolic process; glucan metabolic process; carbohydrate metabolic process; primary metabolic process; cellular metabolic process; hemicellulose metabolic process; cellular polysaccharide metabolic process; organic substance metabolic process; cell wall organization or biogenesis; metabolic process; cell wa…	apoplast; external encapsulating structure; cell part; cell periphery; cell wall; cell; extracellular region;	xyloglucan:xyloglucosyl transferase activity; transferase activity, transferring hexosyl groups; catalytic activity; hydrolase activity, acting on glycosyl bonds; hydrolase activity, hydrolyzing O-glycosyl compounds; transferase activity, transferring glycosyl groups; hydrolase activity; transferase activity;				IPR010713; IPR013320; IPR000757;	Xyloglucan endo-transglycosylase, C-terminal; Concanavalin A-like lectin/glucanase domain; Glycoside hydrolase family 16;
I1LY94	"Peroxiredoxin Q, chloroplastic OS=Glycine soja GN=glysoja_032418 PE=4 SV=1"	0.594667	Down	0.00824271	23.266	chloroplast	regulation of cellular process; homeostatic process; regulation of biological quality; metabolic process; regulation of biological process; oxidation-reduction process; single-organism metabolic process; cell redox homeostasis; single-organism cellular process; cellular homeostasis; single-organism process; cellular process; biological regulation;		antioxidant activity; catalytic activity; oxidoreductase activity;	K03564			IPR000866; IPR013766; IPR012336;	Alkyl hydroperoxide reductase subunit C/ Thiol specific antioxidant; Thioredoxin domain; Thioredoxin-like fold;
I1LYC1	Brefeldin A-inhibited guanine nucleotide-exchange protein 2 OS=Glycine soja GN=glysoja_023607 PE=4 SV=1	0.757	Down	0.0236238	197.72	nucleus	regulation of cellular process; regulation of biological process; regulation of cell communication; regulation of intracellular signal transduction; regulation of signaling; regulation of response to stimulus; regulation of Ras protein signal transduction; regulation of ARF protein signal transduction; regulation of signal transduction; regulation of small GTPase mediated signal transduction; bio…		molecular function regulator; ARF guanyl-nucleotide exchange factor activity; guanyl-nucleotide exchange factor activity; binding;	K13462			IPR023394; IPR000904; IPR011989; IPR032691; IPR032629; IPR016024; IPR015403;	Sec7 domain, alpha orthogonal bundle; Sec7 domain; Armadillo-like helical; Guanine nucleotide exchange factor, N-terminal; Mon2, dimerisation and cyclophilin-binding domain; Armadillo-type fold; Sec7, C-terminal;
I1LYP8	uncharacterized protein	0.749	Down	0.0368142	43.831	mitochondria				K03953	NDUFA9; NADH dehydrogenase (ubiquinone) 1 alpha subcomplex subunit 9	gmx01100 Metabolic pathways - Glycine max (soybean); gmx00190 Oxidative phosphorylation - Glycine max (soybean);	IPR016040;	NAD(P)-binding domain;
I1LYZ1	Lambda class glutathione S-transferase	0.685333	Down	0.00814724	27.211	cytoplasm			protein binding; binding;	K00799	GST; glutathione S-transferase [EC:2.5.1.18]	gmx00480 Glutathione metabolism - Glycine max (soybean);	IPR010987; IPR012336; IPR004045;	Glutathione S-transferase, C-terminal-like; Thioredoxin-like fold; Glutathione S-transferase, N-terminal;
I1LYZ9	C3H zinc finger protein	0.691	Down	0.00874039	41.252	nucleus			metal ion binding; cation binding; binding; ion binding;				IPR000571; IPR032378;	Zinc finger, CCCH-type; ZC3H15/TMA46 family, C-terminal;
I1LZ82	Cell division cycle protein 48 like OS=Glycine soja GN=glysoja_007931 PE=3 SV=1	0.491	Down	0.00554826	89.883	chloroplast			ATP binding; nucleoside phosphate binding; nucleoside binding; ion binding; hydrolase activity; nucleotide binding; organic cyclic compound binding; heterocyclic compound binding; ribonucleoside binding; carbohydrate derivative binding; catalytic activity; ribonucleotide binding; binding; purine ribonucleoside binding; purine ribonucleotide binding; anion binding; adenyl ribonucleotide binding; a…	K13525	VCP; transitional endoplasmic reticulum ATPase	gmx04141 Protein processing in endoplasmic reticulum - Glycine max (soybean);	IPR029067; IPR003593; IPR003959; IPR009010; IPR015415; IPR004201; IPR027417; IPR003338;	CDC48 domain 2-like; AAA+ ATPase domain; ATPase, AAA-type, core; Aspartate decarboxylase-like domain; Vps4 oligomerisation, C-terminal; CDC48, domain 2; P-loop containing nucleoside triphosphate hydrolase; CDC48, N-terminal subdomain;
I1M091	uncharacterized protein	0.71	Down	0.0267196	33.897	chloroplast	peptide metabolic process; peptide biosynthetic process; cellular protein metabolic process; nitrogen compound metabolic process; biosynthetic process; cellular amide metabolic process; primary metabolic process; organonitrogen compound biosynthetic process; organic substance biosynthetic process; cellular metabolic process; cellular biosynthetic process; organic substance metabolic process; meta…	ribosome; intracellular organelle; intracellular non-membrane-bounded organelle; small ribosomal subunit; intracellular organelle part; cytoplasm; macromolecular complex; intracellular part; cell; organelle part; non-membrane-bounded organelle; organelle; ribosomal subunit; intracellular; cell part; ribonucleoprotein complex; intracellular ribonucleoprotein complex; cytoplasmic part;	organic cyclic compound binding; heterocyclic compound binding; RNA binding; binding; nucleic acid binding; structural molecule activity; structural constituent of ribosome;	K02988	RP-S5; small subunit ribosomal protein S5	gmx03010 Ribosome - Glycine max (soybean);	IPR014720; IPR020568; IPR005324; IPR014721; IPR013810;	Double-stranded RNA-binding domain; Ribosomal protein S5 domain 2-type fold; Ribosomal protein S5, C-terminal; Ribosomal protein S5 domain 2-type fold, subgroup; Ribosomal protein S5, N-terminal;
I1M0K3	Cysteine proteinase inhibitor	0.752667	Down	0.00317518	27.668	vacuolar membrane			endopeptidase regulator activity; enzyme inhibitor activity; molecular function regulator; enzyme regulator activity; endopeptidase inhibitor activity; cysteine-type endopeptidase inhibitor activity; peptidase inhibitor activity; peptidase regulator activity;				IPR000010;	Cystatin domain;
I1M192	Prolyl 4-hydroxylase subunit alpha-1 OS=Glycine soja GN=glysoja_007236 PE=4 SV=1	0.488667	Down	0.00933431	33.327	chloroplast	single-organism process; metabolic process; oxidation-reduction process; single-organism metabolic process;		vitamin binding; iron ion binding; L-ascorbic acid binding; ion binding; organic acid binding; oxidoreductase activity, acting on paired donors, with incorporation or reduction of molecular oxygen; monosaccharide binding; oxidoreductase activity; carboxylic acid binding; transition metal ion binding; catalytic activity; binding; cation binding; metal ion binding; carbohydrate binding; anion bindi…	K00472	P4HA; prolyl 4-hydroxylase [EC:1.14.11.2]	gmx01100 Metabolic pathways - Glycine max (soybean); gmx00330 Arginine and proline metabolism - Glycine max (soybean);	IPR006620; IPR005123; IPR003582;	Prolyl 4-hydroxylase, alpha subunit; Oxoglutarate/iron-dependent dioxygenase; ShKT domain;
I1M1N6	26S proteasome non-ATPase regulatory subunit 14 OS=Glycine soja GN=glysoja_020249 PE=4 SV=1	0.6745	Down	0.0428076	34.584	cytoplasm			protein binding; binding;	K03030	PSMD14; 26S proteasome regulatory subunit N11	gmx03050 Proteasome - Glycine max (soybean);	IPR000555; IPR024969;	JAB1/MPN/MOV34 metalloenzyme domain; Rpn11/EIF3F, C-terminal;
I1M2L8	Glycosyltransferase	0.585667	Down	0.0226858	50.303	chloroplast	metabolic process;		transferase activity, transferring glycosyl groups; transferase activity, transferring hexosyl groups; catalytic activity; transferase activity;
I1M2L9	Putative glutamine amidotransferase OS=Glycine soja GN=glysoja_029886 PE=4 SV=1	0.669	Down	0.0257118	27.542	nucleus							IPR017926; IPR029062;	Glutamine amidotransferase; Class I glutamine amidotransferase-like;
I1M2V7	uncharacterized protein	0.665	Down	0.00872388	75.499	chloroplast				K12450	RHM; UDP-glucose 4,6-dehydratase [EC:4.2.1.76]	gmx00520 Amino sugar and nucleotide sugar metabolism - Glycine max (soybean);	IPR029903; IPR016040;	RmlD-like substrate binding domain; NAD(P)-binding domain;
I1M4H7	ABC transporter F family member 1 OS=Glycine soja GN=glysoja_037617 PE=4 SV=1	0.5585	Down	0.0193666	66.44	cytoplasm			ATP binding; nucleoside phosphate binding; nucleoside binding; ion binding; hydrolase activity, acting on acid anhydrides; hydrolase activity; nucleotide binding; nucleoside-triphosphatase activity; ATPase activity; organic cyclic compound binding; heterocyclic compound binding; ribonucleoside binding; carbohydrate derivative binding; pyrophosphatase activity; catalytic activity; ribonucleotide b…	K06185			IPR003593; IPR032781; IPR003439; IPR027417;	AAA+ ATPase domain; ABC-transporter extension domain; ABC transporter-like; P-loop containing nucleoside triphosphate hydrolase;
I1M4K9	Protein disulfide-isomerase	0.593	Down	0.0126418	62.381	chloroplast	regulation of cellular process; homeostatic process; regulation of biological quality; regulation of biological process; cell redox homeostasis; single-organism cellular process; cellular homeostasis; single-organism process; cellular process; biological regulation;	organelle; intracellular membrane-bounded organelle; intracellular organelle; endoplasmic reticulum; cell part; intracellular; cytoplasm; endomembrane system; intracellular part; membrane-bounded organelle; cell; cytoplasmic part;	isomerase activity; catalytic activity;	K09580	PDIA1; protein disulfide-isomerase A1 [EC:5.3.4.1]	gmx04141 Protein processing in endoplasmic reticulum - Glycine max (soybean);	IPR005788; IPR013766; IPR012336;	Disulphide isomerase; Thioredoxin domain; Thioredoxin-like fold;
I1M574	"Putative hydroxyacylglutathione hydrolase 2, chloroplast OS=Glycine soja GN=glysoja_010469 PE=3 SV=1"	0.642333	Down	0.0230304	32.04	mitochondria	lactate metabolic process; methylglyoxal catabolic process; organic hydroxy compound metabolic process; ketone catabolic process; single-organism catabolic process; small molecule metabolic process; single-organism cellular process; cellular aldehyde metabolic process; single-organism process; small molecule catabolic process; cellular metabolic process; methylglyoxal catabolic process to lactate…		hydrolase activity; hydroxyacylglutathione hydrolase activity; thiolester hydrolase activity; catalytic activity; hydrolase activity, acting on ester bonds;	K01069	E3.1.2.6; hydroxyacylglutathione hydrolase [EC:3.1.2.6]	gmx00620 Pyruvate metabolism - Glycine max (soybean);	IPR001279; IPR032282;	Metallo-beta-lactamase; Hydroxyacylglutathione hydrolase, C-terminal domain;
I1M5E2	Charged multivesicular body protein 1 OS=Cajanus cajan GN=KK1_011254 PE=4 SV=1	0.695	Down	0.00941128	22.574	nucleus	transport; localization; vacuolar transport; establishment of localization;			K12197	CHMP1; charged multivesicular body protein 1	gmx04144 Endocytosis - Glycine max (soybean);
I1M6D5	Fructose-bisphosphate aldolase	0.683667	Down	0.024151	38.42	chloroplast	ATP generation from ADP; nucleoside metabolic process; purine nucleoside metabolic process; nucleoside diphosphate phosphorylation; ADP metabolic process; pyridine nucleotide metabolic process; glycolytic process; purine ribonucleoside monophosphate metabolic process; nucleotide metabolic process; single-organism process; ribonucleoside diphosphate metabolic process; nucleotide phosphorylation; p…		lyase activity; fructose-bisphosphate aldolase activity; aldehyde-lyase activity; catalytic activity; carbon-carbon lyase activity;	K01623	ALDO; fructose-bisphosphate aldolase, class I [EC:4.1.2.13]	gmx01230 Biosynthesis of amino acids - Glycine max (soybean); gmx01110 Biosynthesis of secondary metabolites - Glycine max (soybean); gmx01200 Carbon metabolism - Glycine max (soybean); gmx00710 Carbon fixation in photosynthetic organisms - Glycine max (soybean); gmx01100 Metabolic pathways - Glycine max (soybean); gmx00051 Fructose and mannose metabolism - Glycine max (soybean); gmx00030 Pentose…	IPR013785;	Aldolase-type TIM barrel;
I1M6V7	Citrate synthase	1.41967	Up	0.00980817	56.474	cytoplasm	tricarboxylic acid metabolic process; oxidation-reduction process; small molecule metabolic process; single-organism cellular process; tricarboxylic acid cycle; single-organism process; primary metabolic process; cellular respiration; cellular metabolic process; organic substance metabolic process; citrate metabolic process; metabolic process; generation of precursor metabolites and energy; aerob…		transferase activity, transferring acyl groups; transferase activity, transferring acyl groups, acyl groups converted into alkyl on transfer; catalytic activity; transferase activity;	K01647	CS; citrate synthase [EC:2.3.3.1]	gmx01100 Metabolic pathways - Glycine max (soybean); gmx00630 Glyoxylate and dicarboxylate metabolism - Glycine max (soybean); gmx01230 Biosynthesis of amino acids - Glycine max (soybean); gmx00020 Citrate cycle (TCA cycle) - Glycine max (soybean); gmx01110 Biosynthesis of secondary metabolites - Glycine max (soybean); gmx01200 Carbon metabolism - Glycine max (soybean); gmx01210 2-Oxocarboxylic a…	IPR016142; IPR016143;	Citrate synthase-like, large alpha subdomain; Citrate synthase-like, small alpha subdomain;
I1M7A4	L-ascorbate oxidase OS=Glycine soja GN=glysoja_038248 PE=3 SV=1	0.711	Down	0.0133473	65.292	chloroplast	single-organism process; metabolic process; oxidation-reduction process; single-organism metabolic process;	extracellular region;	transition metal ion binding; catalytic activity; binding; ion binding; metal ion binding; cation binding; copper ion binding; oxidoreductase activity;	K00423	E1.10.3.3; L-ascorbate oxidase [EC:1.10.3.3]	gmx01100 Metabolic pathways - Glycine max (soybean); gmx00053 Ascorbate and aldarate metabolism - Glycine max (soybean);	IPR011706; IPR011707; IPR008972; IPR001117; IPR034267;	Multicopper oxidase, type 2; Multicopper oxidase, type 3; Cupredoxin; Multicopper oxidase, type 1; Ascorbate oxidase, third cupredoxin domain;
I1M7F7	uncharacterized protein	0.665	Down	0.0337512	45.646	nucleus			protein binding; binding;	K14012	SHP1; UBX domain-containing protein 1	gmx04141 Protein processing in endoplasmic reticulum - Glycine max (soybean);	IPR001012; IPR029071; IPR012989; IPR009060;	UBX domain; Ubiquitin-related domain; SEP domain; UBA-like;
I1M8E3	uncharacterized protein	0.685333	Down	0.00602664	23.692	cytoplasm
I1M8X1	uncharacterized protein	0.4605	Down	0.0125144	24.353	nucleus
I1M923	"Glycine dehydrogenase [decarboxylating], mitochondrial OS=Glycine soja GN=glysoja_009060 PE=3 SV=1"	0.502667	Down	0.0134717	114.93	mitochondria	alpha-amino acid catabolic process; single-organism process; glycine metabolic process; cellular metabolic process; organic substance metabolic process; glycine catabolic process; metabolic process; cellular amino acid metabolic process; cellular catabolic process; cellular process; single-organism catabolic process; oxidation-reduction process; small molecule metabolic process; single-organism c…		oxidoreductase activity, acting on the CH-NH2 group of donors; oxidoreductase activity, acting on the CH-NH2 group of donors, disulfide as acceptor; catalytic activity; glycine dehydrogenase (decarboxylating) activity; oxidoreductase activity;	K00281	GLDC; glycine dehydrogenase [EC:1.4.4.2]	gmx01100 Metabolic pathways - Glycine max (soybean); gmx00630 Glyoxylate and dicarboxylate metabolism - Glycine max (soybean); gmx01110 Biosynthesis of secondary metabolites - Glycine max (soybean); gmx01200 Carbon metabolism - Glycine max (soybean); gmx00260 Glycine, serine and threonine metabolism - Glycine max (soybean);	IPR015424; IPR015421;	Pyridoxal phosphate-dependent transferase; Pyridoxal phosphate-dependent transferase, major region, subdomain 1;
I1M9R2	SelT/selW/selH selenoprotein domain containing protein OS=Zea mays GN=ZEAMMB73_943667 PE=4 SV=1	0.665	Down	0.00129399	20.232	chloroplast
I1M9Z5	Putative rRNA maturation factor OS=Glycine soja GN=glysoja_049763 PE=3 SV=1	0.695333	Down	0.028581	64.667	chloroplast	rRNA metabolic process; RNA processing; ncRNA processing; cellular component biogenesis; ribonucleoprotein complex biogenesis; cellular aromatic compound metabolic process; nitrogen compound metabolic process; ribosome biogenesis; organic cyclic compound metabolic process; primary metabolic process; cellular metabolic process; organic substance metabolic process; RNA metabolic process; metabolic …		endopeptidase activity; metalloendopeptidase activity; peptidase activity; catalytic activity; peptidase activity, acting on L-amino acid peptides; hydrolase activity; metallopeptidase activity;				IPR023091; IPR023214;	Metalloprotease catalytic domain, predicted; HAD-like domain;
I1MB25	Serine hydroxymethyltransferase	0.567	Down	0.0044188	47.004	cytoplasm	small molecule metabolic process; single-organism cellular process; nitrogen compound metabolic process; single-organism process; primary metabolic process; glycine metabolic process; alpha-amino acid metabolic process; cellular metabolic process; organic substance metabolic process; metabolic process; cellular amino acid metabolic process; serine family amino acid metabolic process; single-organ…		organic cyclic compound binding; heterocyclic compound binding; catalytic activity; binding; ion binding; glycine hydroxymethyltransferase activity; transferase activity, transferring one-carbon groups; anion binding; hydroxymethyl-, formyl- and related transferase activity; cofactor binding; transferase activity; pyridoxal phosphate binding;	K00600	glyA; glycine hydroxymethyltransferase [EC:2.1.2.1]	gmx01230 Biosynthesis of amino acids - Glycine max (soybean); gmx01110 Biosynthesis of secondary metabolites - Glycine max (soybean); gmx01200 Carbon metabolism - Glycine max (soybean); gmx00260 Glycine, serine and threonine metabolism - Glycine max (soybean); gmx01100 Metabolic pathways - Glycine max (soybean); gmx00460 Cyanoamino acid metabolism - Glycine max (soybean); gmx00630 Glyoxylate and …	IPR015424; IPR015421; IPR015422;	Pyridoxal phosphate-dependent transferase; Pyridoxal phosphate-dependent transferase, major region, subdomain 1; Pyridoxal phosphate-dependent transferase, major region, subdomain 2;
I1MBQ9	Sucrose synthase	1.42433	Up	0.00752921	95.275	chloroplast	single-organism carbohydrate metabolic process; metabolic process; sucrose metabolic process; cellular carbohydrate metabolic process; single-organism metabolic process; single-organism cellular process; single-organism process; oligosaccharide metabolic process; disaccharide metabolic process; carbohydrate metabolic process; primary metabolic process; cellular metabolic process; cellular process…		transferase activity, transferring hexosyl groups; catalytic activity; UDP-glucosyltransferase activity; UDP-glycosyltransferase activity; glucosyltransferase activity; transferase activity, transferring glycosyl groups; sucrose synthase activity; transferase activity;	K00695	E2.4.1.13; sucrose synthase [EC:2.4.1.13]	gmx01100 Metabolic pathways - Glycine max (soybean); gmx00500 Starch and sucrose metabolism - Glycine max (soybean);	IPR000368; IPR001296;	Sucrose synthase; Glycosyl transferase, family 1;
I1MC08	Calcium-dependent protein kinase 29 OS=Glycine soja GN=glysoja_016786 PE=3 SV=1	0.574667	Down	0.00785074	59.352	cytoplasm	phosphorylation; cellular protein metabolic process; primary metabolic process; cellular metabolic process; phosphate-containing compound metabolic process; organic substance metabolic process; metabolic process; protein phosphorylation; phosphorus metabolic process; cellular macromolecule metabolic process; cellular protein modification process; protein metabolic process; macromolecule metabolic…		ATP binding; nucleoside phosphate binding; phosphotransferase activity, alcohol group as acceptor; nucleoside binding; ion binding; protein kinase activity; nucleotide binding; organic cyclic compound binding; heterocyclic compound binding; ribonucleoside binding; carbohydrate derivative binding; kinase activity; catalytic activity; ribonucleotide binding; binding; purine ribonucleoside binding; …	K13412	CPK; calcium-dependent protein kinase [EC:2.7.11.1]	gmx04626 Plant-pathogen interaction - Glycine max (soybean);	IPR000719; IPR002048; IPR011992; IPR011009;	Protein kinase domain; EF-hand domain; EF-hand domain pair; Protein kinase-like domain;
I1MC33	uncharacterized protein	0.475333	Down	0.0443412	93.499	vacuolar membrane	protein folding; response to stress; response to stimulus; cellular process;		ATP binding; nucleoside phosphate binding; nucleoside binding; ion binding; protein binding; nucleotide binding; organic cyclic compound binding; heterocyclic compound binding; ribonucleoside binding; carbohydrate derivative binding; ribonucleotide binding; binding; purine ribonucleoside binding; anion binding; purine ribonucleotide binding; unfolded protein binding; adenyl ribonucleotide binding…	K09487	HSP90B; heat shock protein 90kDa beta	gmx04141 Protein processing in endoplasmic reticulum - Glycine max (soybean); gmx04626 Plant-pathogen interaction - Glycine max (soybean);	IPR020568; IPR020575; IPR003594;	Ribosomal protein S5 domain 2-type fold; Heat shock protein Hsp90, N-terminal; Histidine kinase-like ATPase, C-terminal domain;
I1MCI8	OSJNBb0091E11.19 protein OS=Oryza sativa subsp. japonica GN=OSJNBb0091E11.19 PE=4 SV=2	0.573667	Down	0.0169824	40.76	chloroplast							IPR006946; IPR008979;	Domain of unknown function DUF642; Galactose-binding domain-like;
I1MDN0	Protein disulfide-isomerase 5-1 OS=Glycine soja GN=glysoja_005492 PE=4 SV=1	0.420667	Down	0.018067	16.024	chloroplast	regulation of cellular process; homeostatic process; regulation of biological quality; regulation of biological process; cell redox homeostasis; single-organism cellular process; cellular homeostasis; single-organism process; cellular process; biological regulation;			K13984	TXNDC5; thioredoxin domain-containing protein 5	gmx04141 Protein processing in endoplasmic reticulum - Glycine max (soybean);	IPR012336; IPR013766;	Thioredoxin-like fold; Thioredoxin domain;
I1ME40	Putative inorganic pyrophosphatase OS=Oryza sativa subsp. japonica GN=OJ1767_D02.15-2 PE=2 SV=1	0.39	Down	0.00197078	32.354	chloroplast	metabolic process; cellular metabolic process; phosphorus metabolic process; cellular process; phosphate-containing compound metabolic process;	intracellular part; cell; cell part; intracellular; cytoplasm;	magnesium ion binding; inorganic diphosphatase activity; pyrophosphatase activity; catalytic activity; binding; ion binding; metal ion binding; cation binding; hydrolase activity, acting on acid anhydrides; hydrolase activity; hydrolase activity, acting on acid anhydrides, in phosphorus-containing anhydrides;	K01507	ppa; inorganic pyrophosphatase [EC:3.6.1.1]	gmx00190 Oxidative phosphorylation - Glycine max (soybean);
I1MF97	Histidine-containing phosphotransfer protein 1 OS=Glycine soja GN=glysoja_010090 PE=4 SV=1	2.665	Up	0.0200754	12.736	chloroplast	regulation of cellular process; single organism signaling; cellular response to stimulus; signal transduction; regulation of biological process; cell communication; intracellular signal transduction; single-organism process; phosphorelay signal transduction system; signaling; response to stimulus; cellular process; biological regulation;		signal transducer activity;	K14490	AHP; histidine-containing phosphotransfer peotein	gmx04075 Plant hormone signal transduction - Glycine max (soybean);	IPR008207;	Signal transduction histidine kinase, phosphotransfer (Hpt) domain;
I1MFH9	Lactoylglutathione lyase	0.553333	Down	0.000501683	32.374	cytoplasm			lactoylglutathione lyase activity; metal ion binding; cation binding; lyase activity; carbon-sulfur lyase activity; catalytic activity; binding; ion binding;	K01759	GLO1; lactoylglutathione lyase [EC:4.4.1.5]	gmx00620 Pyruvate metabolism - Glycine max (soybean);	IPR029068; IPR004360;	Glyoxalase/Bleomycin resistance protein/Dihydroxybiphenyl dioxygenase; Glyoxalase/fosfomycin resistance/dioxygenase domain;
I1MFM5	Brain protein 44 OS=Glycine soja GN=glysoja_009967 PE=4 SV=1	0.550667	Down	0.0188498	10.5	mitochondria	mitochondrial transport; single-organism process; organic substance transport; carboxylic acid transport; organic acid transport; establishment of localization; transport; anion transport; organic anion transport; single-organism localization; monocarboxylic acid transport; ion transport; mitochondrial pyruvate transport; localization; pyruvate transport; single-organism transport;	membrane; intracellular organelle; mitochondrial part; organelle membrane; organelle envelope; intracellular organelle part; cytoplasm; intracellular part; cell; organelle part; mitochondrion; mitochondrial envelope; intracellular membrane-bounded organelle; organelle; cell part; intracellular; envelope; organelle inner membrane; membrane-bounded organelle; mitochondrial inner membrane; mitochond…
I1MH75	WD-40 repeat-containing protein MSI4 OS=Glycine soja GN=glysoja_032251 PE=4 SV=1	0.67	Down	0.00922342	56.54	nucleus			protein binding; binding;	K10752			IPR022052; IPR017986; IPR015943;	Histone-binding protein RBBP4, N-terminal; WD40-repeat-containing domain; WD40/YVTN repeat-like-containing domain;
I1MHR0	S-adenosylmethionine synthase	0.520333	Down	0.0478689	43.052	cytoskeleton	cofactor biosynthetic process; sulfur compound metabolic process; S-adenosylmethionine metabolic process; biosynthetic process; coenzyme metabolic process; organic substance biosynthetic process; cellular metabolic process; sulfur compound biosynthetic process; cellular biosynthetic process; cofactor metabolic process; organic substance metabolic process; metabolic process; coenzyme biosynthetic …		ATP binding; nucleoside phosphate binding; nucleoside binding; ion binding; nucleotide binding; methionine adenosyltransferase activity; organic cyclic compound binding; heterocyclic compound binding; ribonucleoside binding; carbohydrate derivative binding; catalytic activity; ribonucleotide binding; binding; purine ribonucleoside binding; transferase activity, transferring alkyl or aryl (other t…	K00789	metK; S-adenosylmethionine synthetase [EC:2.5.1.6]	gmx01100 Metabolic pathways - Glycine max (soybean); gmx01230 Biosynthesis of amino acids - Glycine max (soybean); gmx01110 Biosynthesis of secondary metabolites - Glycine max (soybean); gmx00270 Cysteine and methionine metabolism - Glycine max (soybean);	IPR022636; IPR022628; IPR022629; IPR022630;	S-adenosylmethionine synthetase superfamily; S-adenosylmethionine synthetase, N-terminal; S-adenosylmethionine synthetase, central domain; S-adenosylmethionine synthetase, C-terminal;
I1MI59	uncharacterized protein	1.67067	Up	0.0283643	23.536	extracellular			enzyme regulator activity; peptidase inhibitor activity; peptidase regulator activity; endopeptidase regulator activity; enzyme inhibitor activity; molecular function regulator; endopeptidase inhibitor activity;				IPR011065;	Kunitz inhibitor ST1-like;
I1MI73	"Putative pfam00106, adh_short, short chain dehydrogenase OS=Oryza sativa subsp. japonica GN=OJA1364E02.17 PE=3 SV=1"	0.514	Down	0.0199222	31.587	cytoplasm				K13237	DECR2; peroxisomal 2,4-dienoyl-CoA reductase [EC:1.3.1.34]	gmx04146 Peroxisome - Glycine max (soybean);	IPR016040;	NAD(P)-binding domain;
I1MJ67	uncharacterized protein	0.5025	Down	0.00995244	65.436	nucleus							IPR009003;	Peptidase S1, PA clan;
I1MJH5	ATP-citrate synthase alpha chain protein 1 OS=Glycine soja GN=glysoja_031277 PE=4 SV=1	0.542	Down	0.030218	46.752	chloroplast			ATP binding; nucleoside phosphate binding; nucleoside binding; ion binding; nucleotide binding; organic cyclic compound binding; heterocyclic compound binding; ribonucleoside binding; carbohydrate derivative binding; ribonucleotide binding; binding; purine ribonucleoside binding; anion binding; purine ribonucleotide binding; adenyl ribonucleotide binding; adenyl nucleotide binding; purine nucleos…	K01648	ACLY; ATP citrate (pro-S)-lyase [EC:2.3.3.8]	gmx01100 Metabolic pathways - Glycine max (soybean); gmx00020 Citrate cycle (TCA cycle) - Glycine max (soybean); gmx01110 Biosynthesis of secondary metabolites - Glycine max (soybean);	IPR032263; IPR013816; IPR013650; IPR016102;	ATP-citrate synthase, citrate-binding domain; ATP-grasp fold, subdomain 2; ATP-grasp fold, succinyl-CoA synthetase-type; Succinyl-CoA synthetase-like;
I1MJI9	Citrate synthase	0.365667	Down	0.0108374	52.49	mitochondria	tricarboxylic acid metabolic process; oxidation-reduction process; small molecule metabolic process; tricarboxylic acid cycle; single-organism cellular process; single-organism process; primary metabolic process; cellular respiration; cellular metabolic process; organic substance metabolic process; citrate metabolic process; metabolic process; generation of precursor metabolites and energy; aerob…		citrate synthase activity; transferase activity, transferring acyl groups; transferase activity, transferring acyl groups, acyl groups converted into alkyl on transfer; catalytic activity; transferase activity; citrate (Si)-synthase activity;	K01647	CS; citrate synthase [EC:2.3.3.1]	gmx01100 Metabolic pathways - Glycine max (soybean); gmx00630 Glyoxylate and dicarboxylate metabolism - Glycine max (soybean); gmx01230 Biosynthesis of amino acids - Glycine max (soybean); gmx00020 Citrate cycle (TCA cycle) - Glycine max (soybean); gmx01110 Biosynthesis of secondary metabolites - Glycine max (soybean); gmx01200 Carbon metabolism - Glycine max (soybean); gmx01210 2-Oxocarboxylic a…	IPR016142;	Citrate synthase-like, large alpha subdomain;
I1MJN7	"ATP synthase subunit O, mitochondrial OS=Glycine soja GN=glysoja_041607 PE=3 SV=1"	0.489667	Down	0.00556737	26.933	mitochondria	nucleoside metabolic process; purine nucleoside metabolic process; purine ribonucleoside monophosphate metabolic process; nucleotide metabolic process; single-organism process; purine ribonucleoside biosynthetic process; nucleoside biosynthetic process; biosynthetic process; ribonucleoside monophosphate biosynthetic process; cellular metabolic process; phosphate-containing compound metabolic proc…	membrane;	active transmembrane transporter activity; ATPase coupled ion transmembrane transporter activity; ion transmembrane transporter activity; active ion transmembrane transporter activity; primary active transmembrane transporter activity; substrate-specific transporter activity; ATPase activity, coupled to transmembrane movement of ions, rotational mechanism; hydrolase activity, acting on acid anhyd…	K02137	ATPeF0O; F-type H+-transporting ATPase subunit O	gmx01100 Metabolic pathways - Glycine max (soybean); gmx00190 Oxidative phosphorylation - Glycine max (soybean);	IPR026015;	F1F0 ATP synthase OSCP/delta subunit, N-terminal domain;
I1MK24	Transmembrane protein 87B OS=Glycine soja GN=glysoja_020689 PE=4 SV=1	0.4855	Down	0.020117	56.947	plasma membrane		intrinsic component of membrane; membrane; integral component of membrane; membrane part;
I1MKL0	uncharacterized protein	0.571333	Down	0.0400731	47.569	vacuolar membrane				K17525			IPR001763;	Rhodanese-like domain;
I1MKN2	Putative oxidoreductase GLYR1 OS=Glycine soja GN=glysoja_013185 PE=4 SV=1	0.738333	Down	0.0323747	30.723	chloroplast	single-organism process; metabolic process; oxidation-reduction process; single-organism metabolic process;		organic cyclic compound binding; heterocyclic compound binding; oxidoreductase activity, acting on CH-OH group of donors; oxidoreductase activity, acting on the CH-OH group of donors, NAD or NADP as acceptor; phosphogluconate dehydrogenase (decarboxylating) activity; nucleoside phosphate binding; NAD binding; catalytic activity; binding; nucleotide binding; cofactor binding; small molecule bindin…	K18121	GLYR; glyoxylate/succinic semialdehyde reductase [EC:1.1.1.79 1.1.1.-]	gmx01100 Metabolic pathways - Glycine max (soybean); gmx00630 Glyoxylate and dicarboxylate metabolism - Glycine max (soybean); gmx00650 Butanoate metabolism - Glycine max (soybean); gmx01200 Carbon metabolism - Glycine max (soybean);	IPR006115; IPR008927; IPR013328; IPR016040; IPR029154;	6-phosphogluconate dehydrogenase, NADP-binding; 6-phosphogluconate dehydrogenase C-terminal domain-like; 6-phosphogluconate dehydrogenase, domain 2; NAD(P)-binding domain; 3-hydroxyisobutyrate dehydrogenase, NAD-binding domain;
I1MKN8	uncharacterized protein	0.563667	Down	0.0257798	17.663	chloroplast							IPR025564;	Cyanobacterial aminoacyl-tRNA synthetase, CAAD domain;
I1MLE9	uncharacterized protein	0.627	Down	0.0178496	19.065	extracellular
I1MLU4	uncharacterized protein	1.59733	Up	0.0332481	38.852	nucleus			organic cyclic compound binding; heterocyclic compound binding; nucleoside phosphate binding; binding; nucleic acid binding; nucleotide binding; small molecule binding;	K12741	HNRNPA1_3; heterogeneous nuclear ribonucleoprotein A1/A3	gmx03040 Spliceosome - Glycine max (soybean);	IPR000504; IPR012677;	RNA recognition motif domain; Nucleotide-binding alpha-beta plait domain;
I1MLW9	Putative alcohol dehydrogenase superfamily protein OS=Zea mays GN=ZEAMMB73_089421 PE=2 SV=1	0.692	Down	0.0439346	34.597	cytoplasm	single-organism process; metabolic process; oxidation-reduction process; single-organism metabolic process;		transition metal ion binding; catalytic activity; binding; ion binding; metal ion binding; cation binding; zinc ion binding; oxidoreductase activity;	K18980			IPR011032; IPR020843; IPR016040; IPR013154;	GroES-like; Polyketide synthase, enoylreductase domain; NAD(P)-binding domain; Alcohol dehydrogenase, N-terminal;
I1MM02	Dolichyl-diphosphooligosaccharide--protein glycosyltransferase subunit STT3 OS=Glycine soja GN=glysoja_035816 PE=4 SV=1	0.689667	Down	0.0406955	86.5	plasma membrane	protein glycosylation; macromolecule glycosylation; glycoprotein biosynthetic process; single-organism cellular process; cellular protein metabolic process; glycoprotein metabolic process; single-organism process; biosynthetic process; primary metabolic process; cellular metabolic process; organic substance biosynthetic process; cellular biosynthetic process; organic substance metabolic process; …	membrane;	transferase activity, transferring glycosyl groups; transferase activity, transferring hexosyl groups; catalytic activity; transferase activity; oligosaccharyl transferase activity;	K07151	STT3; dolichyl-diphosphooligosaccharide--protein glycosyltransferase [EC:2.4.99.18]	gmx00510 N-Glycan biosynthesis - Glycine max (soybean); gmx01100 Metabolic pathways - Glycine max (soybean); gmx04141 Protein processing in endoplasmic reticulum - Glycine max (soybean);
I1MM85	uncharacterized protein	0.712667	Down	0.0169542	58.532	mitochondria	proteolysis; metabolic process; macromolecule metabolic process; protein metabolic process; primary metabolic process; organic substance metabolic process;		endopeptidase activity; metalloendopeptidase activity; peptidase activity; catalytic activity; binding; ion binding; peptidase activity, acting on L-amino acid peptides; cation binding; metal ion binding; metallopeptidase activity; hydrolase activity;	K17732			IPR007863; IPR011765; IPR011249; IPR011237;	Peptidase M16, C-terminal; Peptidase M16, N-terminal; Metalloenzyme, LuxS/M16 peptidase-like; Peptidase M16 domain;
I1MMZ1	uncharacterized protein	0.721667	Down	0.00773393	46.879	nucleus		intracellular organelle; cytoplasm; intracellular organelle part; endomembrane system; macromolecular complex; intracellular part; cell; organelle part; intracellular membrane-bounded organelle; organelle; cell part; intracellular; Golgi apparatus part; membrane-bounded organelle; Golgi transport complex; Golgi apparatus; protein complex; cytoplasmic part; tethering complex;					IPR016159;	Cullin repeat-like-containing domain;
I1MN39	Proteasome subunit alpha type	0.716	Down	0.0370557	27.192	cytoplasm	modification-dependent macromolecule catabolic process; cellular macromolecule catabolic process; proteolysis involved in cellular protein catabolic process; cellular protein catabolic process; modification-dependent protein catabolic process; cellular protein metabolic process; ubiquitin-dependent protein catabolic process; primary metabolic process; cellular metabolic process; organic substance…	proteasome core complex, alpha-subunit complex; catalytic complex; proteasome complex; cell part; intracellular; proteasome core complex; macromolecular complex; intracellular part; peptidase complex; cell; protein complex; endopeptidase complex;	endopeptidase activity; threonine-type endopeptidase activity; peptidase activity; threonine-type peptidase activity; catalytic activity; peptidase activity, acting on L-amino acid peptides; hydrolase activity;	K02731	PSMA7; 20S proteasome subunit alpha 4 [EC:3.4.25.1]	gmx03050 Proteasome - Glycine max (soybean);	IPR000426; IPR029055;	Proteasome alpha-subunit, N-terminal domain; Nucleophile aminohydrolases, N-terminal;
I1MNK0	"Oxygen-evolving enhancer protein 1, chloroplastic OS=Glycine soja GN=glysoja_026782 PE=4 SV=1"	0.475	Down	0.0218935	35.058	chloroplast	regulation of cellular process; regulation of generation of precursor metabolites and energy; metabolic process; regulation of biological process; photosystem II stabilization; regulation of metabolic process; regulation of cellular metabolic process; cellular metabolic process; cellular process; regulation of photosynthesis, light reaction; regulation of photosynthesis; photosynthesis; biologica…	membrane; photosystem II; extrinsic component of membrane; membrane protein complex; photosystem II oxygen evolving complex; thylakoid membrane; intrinsic component of membrane; macromolecular complex; intracellular part; cell; integral component of membrane; photosynthetic membrane; photosystem; catalytic complex; membrane part; intracellular; cell part; oxidoreductase complex; thylakoid; protei…	cation binding; metal ion binding; calcium ion binding; binding; ion binding;	K02716	psbO; photosystem II oxygen-evolving enhancer protein 1	gmx01100 Metabolic pathways - Glycine max (soybean); gmx00195 Photosynthesis - Glycine max (soybean);	IPR011250;	Outer membrane protein/outer membrane enzyme PagP, beta-barrel;
I1MPD0	uncharacterized protein	1.383	Up	0.0483114	65.486	plasma membrane	transport; transmembrane transport; localization; establishment of localization;	intrinsic component of membrane; membrane; integral component of membrane; membrane part;
I1MPK1	Putative acetyltransferase At3g50280 family OS=Cajanus cajan GN=KK1_036837 PE=4 SV=1	0.449	Down	0.000376927	49.949	cytoplasm			transferase activity, transferring acyl groups; transferase activity, transferring acyl groups other than amino-acyl groups; catalytic activity; transferase activity;	K19747			IPR023213;	Chloramphenicol acetyltransferase-like domain;
I1MPM4	Tripeptidyl-peptidase 2 OS=Glycine soja GN=glysoja_036269 PE=4 SV=1	0.747	Down	0.010979	146.48	nucleus	proteolysis; metabolic process; macromolecule metabolic process; protein metabolic process; primary metabolic process; organic substance metabolic process;		serine-type endopeptidase activity; endopeptidase activity; exopeptidase activity; peptidase activity; tripeptidyl-peptidase activity; catalytic activity; serine hydrolase activity; serine-type peptidase activity; peptidase activity, acting on L-amino acid peptides; hydrolase activity;	K01280			IPR034051; IPR000209; IPR022229;	Tripeptidyl-peptidase II domain; Peptidase S8/S53 domain; Peptidase S8A, tripeptidyl peptidase II;
I1MQ76	CDGSH iron-sulfur domain-containing protein 2 OS=Glycine soja GN=glysoja_014007 PE=4 SV=1	0.516333	Down	0.00243692	12.188	cytoplasm		intracellular membrane-bounded organelle; organelle; intracellular organelle; cell part; intracellular; intracellular part; membrane-bounded organelle; cell;	2 iron, 2 sulfur cluster binding; binding; iron-sulfur cluster binding; metal cluster binding;				IPR018967;	Iron sulphur-containing domain, CDGSH-type;
I1MQN0	uncharacterized protein	0.466	Down	0.00221421	67.861	plasma membrane		intrinsic component of membrane; membrane; integral component of membrane; membrane part;					IPR020846;	Major facilitator superfamily domain;
I1MQN7	Putative NAD(P)H-dependent oxidoreductase 1 OS=Glycine soja GN=glysoja_014157 PE=4 SV=1	0.659667	Down	0.0140488	36.089	cytoplasm	single-organism process; metabolic process; oxidation-reduction process; single-organism metabolic process;		catalytic activity; oxidoreductase activity;				IPR023210;	NADP-dependent oxidoreductase domain;
I1MQS1	uncharacterized protein	0.663333	Down	0.00896675	36.103	nucleus
I1MRJ8	Peroxisomal fatty acid beta-oxidation multifunctional protein MFP2 OS=Glycine soja GN=glysoja_004376 PE=4 SV=1	0.573667	Down	0.0342242	78.988	chloroplast	oxidation-reduction process; small molecule metabolic process; single-organism cellular process; single-organism process; cellular lipid metabolic process; fatty acid metabolic process; primary metabolic process; cellular metabolic process; organic substance metabolic process; metabolic process; single-organism metabolic process; carboxylic acid metabolic process; monocarboxylic acid metabolic pr…		oxidoreductase activity, acting on CH-OH group of donors; oxidoreductase activity, acting on the CH-OH group of donors, NAD or NADP as acceptor; 3-hydroxyacyl-CoA dehydrogenase activity; catalytic activity; oxidoreductase activity;	K10527	MFP2; enoyl-CoA hydratase/3-hydroxyacyl-CoA dehydrogenase [EC:4.2.1.17 1.1.1.35 1.1.1.211]	gmx00592 alpha-Linolenic acid metabolism - Glycine max (soybean); gmx01100 Metabolic pathways - Glycine max (soybean); gmx00071 Fatty acid degradation - Glycine max (soybean); gmx01212 Fatty acid metabolism - Glycine max (soybean); gmx01110 Biosynthesis of secondary metabolites - Glycine max (soybean);	IPR029045; IPR013328; IPR008927; IPR016040; IPR006176; IPR006108;	ClpP/crotonase-like domain; 6-phosphogluconate dehydrogenase, domain 2; 6-phosphogluconate dehydrogenase C-terminal domain-like; NAD(P)-binding domain; 3-hydroxyacyl-CoA dehydrogenase, NAD binding; 3-hydroxyacyl-CoA dehydrogenase, C-terminal;
I1MSR7	Mitochondrial outer membrane protein porin 6 OS=Glycine soja GN=glysoja_027592 PE=4 SV=1	0.752667	Down	0.0233595	29.961	mitochondria	transport; transmembrane transport; localization; establishment of localization;	membrane; intracellular organelle; outer membrane; mitochondrial part; bounding membrane of organelle; organelle membrane; mitochondrial outer membrane; cytoplasm; intracellular organelle part; organelle envelope; intracellular part; cell; organelle part; mitochondrion; organelle; mitochondrial envelope; intracellular membrane-bounded organelle; intracellular; cell part; envelope; whole membrane;…		K15040			IPR023614;	Porin domain;
I1MT23	uncharacterized protein	0.682	Down	0.016441	59.872	chloroplast	proteolysis; metabolic process; macromolecule metabolic process; protein metabolic process; primary metabolic process; organic substance metabolic process;	intracellular part; cell; intracellular; cell part; cytoplasm;	peptidase activity; exopeptidase activity; transition metal ion binding; catalytic activity; binding; metalloexopeptidase activity; ion binding; cation binding; peptidase activity, acting on L-amino acid peptides; metal ion binding; metallopeptidase activity; hydrolase activity; aminopeptidase activity; manganese ion binding;	K01255	CARP; leucyl aminopeptidase [EC:3.4.11.1]	gmx01100 Metabolic pathways - Glycine max (soybean); gmx00480 Glutathione metabolism - Glycine max (soybean);	IPR000819; IPR008283;	Peptidase M17, leucyl aminopeptidase, C-terminal; Peptidase M17, leucyl aminopeptidase, N-terminal;
I1MT35	uncharacterized protein	0.499	Down	0.0017246	53.159	cytoplasm	single-organism process; metabolic process; oxidation-reduction process; single-organism metabolic process;		oxidoreductase activity, acting on the aldehyde or oxo group of donors, NAD or NADP as acceptor; catalytic activity; oxidoreductase activity; oxidoreductase activity, acting on the aldehyde or oxo group of donors;	K00131	gapN; glyceraldehyde-3-phosphate dehydrogenase (NADP+) [EC:1.2.1.9]	gmx01100 Metabolic pathways - Glycine max (soybean); gmx00030 Pentose phosphate pathway - Glycine max (soybean); gmx01200 Carbon metabolism - Glycine max (soybean); gmx00010 Glycolysis / Gluconeogenesis - Glycine max (soybean);	IPR016161; IPR015590; IPR016162; IPR016163;	Aldehyde/histidinol dehydrogenase; Aldehyde dehydrogenase domain; Aldehyde dehydrogenase N-terminal domain; Aldehyde dehydrogenase, C-terminal;
I1MTJ0	Ribonuclease 3 OS=Glycine soja GN=glysoja_006885 PE=4 SV=1	0.713667	Down	0.0164205	20.132	chloroplast	RNA processing; cellular aromatic compound metabolic process; organic cyclic compound metabolic process; nitrogen compound metabolic process; primary metabolic process; cellular metabolic process; organic substance metabolic process; RNA metabolic process; metabolic process; nucleic acid metabolic process; heterocycle metabolic process; nucleobase-containing compound metabolic process; cellular m…		ribonuclease III activity; endonuclease activity, active with either ribo- or deoxyribonucleic acids and producing 5'-phosphomonoesters; catalytic activity; hydrolase activity, acting on ester bonds; nuclease activity; double-stranded RNA-specific ribonuclease activity; endoribonuclease activity; hydrolase activity; endoribonuclease activity, producing 5'-phosphomonoesters; endonuclease activity;…				IPR000999;	Ribonuclease III domain;
I1MTP0	Plasma membrane ATPase	0.690667	Down	0.0074679	105.08	plasma membrane	nucleoside metabolic process; purine nucleoside metabolic process; purine ribonucleoside monophosphate metabolic process; nucleotide metabolic process; single-organism process; purine ribonucleoside biosynthetic process; nucleoside biosynthetic process; biosynthetic process; ribonucleoside monophosphate biosynthetic process; cellular metabolic process; phosphate-containing compound metabolic proc…	intrinsic component of membrane; membrane; integral component of membrane; membrane part;	nucleoside phosphate binding; ion binding; hydrolase activity, acting on acid anhydrides; hydrolase activity; nucleotide binding; nucleoside-triphosphatase activity; ATPase activity; heterocyclic compound binding; organic cyclic compound binding; pyrophosphatase activity; catalytic activity; binding; metal ion binding; cation binding; hydrolase activity, acting on acid anhydrides, in phosphorus-c…	K01535	PMA1; H+-transporting ATPase [EC:3.6.3.6]	gmx00190 Oxidative phosphorylation - Glycine max (soybean);	IPR004014; IPR023298; IPR023299; IPR008250; IPR023214;	Cation-transporting P-type ATPase, N-terminal; P-type ATPase, transmembrane domain; P-type ATPase, cytoplasmic domain N; P-type ATPase, A domain; HAD-like domain;
I1MTR0	uncharacterized protein	0.643	Down	0.0487607	61.225	chloroplast	single-organism process; metabolic process; oxidation-reduction process; single-organism metabolic process;		oxidoreductase activity, acting on the aldehyde or oxo group of donors, NAD or NADP as acceptor; catalytic activity; oxidoreductase activity; oxidoreductase activity, acting on the aldehyde or oxo group of donors;	K00294	E1.2.1.88; 1-pyrroline-5-carboxylate dehydrogenase [EC:1.2.1.88]	gmx01100 Metabolic pathways - Glycine max (soybean); gmx00330 Arginine and proline metabolism - Glycine max (soybean); gmx00250 Alanine, aspartate and glutamate metabolism - Glycine max (soybean);	IPR016161; IPR015590; IPR016162; IPR016163;	Aldehyde/histidinol dehydrogenase; Aldehyde dehydrogenase domain; Aldehyde dehydrogenase N-terminal domain; Aldehyde dehydrogenase, C-terminal;
I1MUX8	Acid beta-fructofuranosidase OS=Glycine soja GN=glysoja_017091 PE=3 SV=1	0.693333	Down	0.0106949	71.992	chloroplast	metabolic process; carbohydrate metabolic process; primary metabolic process; organic substance metabolic process;		sucrose alpha-glucosidase activity; alpha-glucosidase activity; catalytic activity; hydrolase activity, acting on glycosyl bonds; glucosidase activity; hydrolase activity, hydrolyzing O-glycosyl compounds; hydrolase activity; beta-fructofuranosidase activity;	K01193	INV; beta-fructofuranosidase [EC:3.2.1.26]	gmx01100 Metabolic pathways - Glycine max (soybean); gmx00500 Starch and sucrose metabolism - Glycine max (soybean); gmx00052 Galactose metabolism - Glycine max (soybean);	IPR021792; IPR013148; IPR023296; IPR013189; IPR013320;	Beta-fructofuranosidase; Glycosyl hydrolase family 32, N-terminal; Glycosyl hydrolase, five-bladed beta-propellor domain; Glycosyl hydrolase family 32, C-terminal; Concanavalin A-like lectin/glucanase domain;
I1MWG2	Plasma membrane ATPase	0.683	Down	0.0409163	104.62	plasma membrane	nucleoside metabolic process; purine nucleoside metabolic process; purine ribonucleoside monophosphate metabolic process; nucleotide metabolic process; single-organism process; purine ribonucleoside biosynthetic process; nucleoside biosynthetic process; biosynthetic process; ribonucleoside monophosphate biosynthetic process; cellular metabolic process; phosphate-containing compound metabolic proc…	intrinsic component of membrane; membrane; integral component of membrane; membrane part;	nucleoside phosphate binding; ion binding; hydrolase activity, acting on acid anhydrides; hydrolase activity; nucleotide binding; nucleoside-triphosphatase activity; ATPase activity; heterocyclic compound binding; organic cyclic compound binding; pyrophosphatase activity; catalytic activity; binding; metal ion binding; cation binding; hydrolase activity, acting on acid anhydrides, in phosphorus-c…	K01535	PMA1; H+-transporting ATPase [EC:3.6.3.6]	gmx00190 Oxidative phosphorylation - Glycine max (soybean);	IPR004014; IPR023298; IPR023299; IPR008250; IPR023214;	Cation-transporting P-type ATPase, N-terminal; P-type ATPase, transmembrane domain; P-type ATPase, cytoplasmic domain N; P-type ATPase, A domain; HAD-like domain;
I1MX56	Early nodulin-like protein 1 OS=Glycine soja GN=glysoja_009111 PE=4 SV=1	0.621	Down	0.00338014	19.846	vacuolar membrane			electron carrier activity;				IPR003245; IPR008972;	Phytocyanin domain; Cupredoxin;
I1MXB1	"Glycine dehydrogenase [decarboxylating], mitochondrial OS=Glycine soja GN=glysoja_009060 PE=3 SV=1"	0.531333	Down	0.0243958	114.62	mitochondria	alpha-amino acid catabolic process; single-organism process; glycine metabolic process; cellular metabolic process; organic substance metabolic process; glycine catabolic process; metabolic process; cellular amino acid metabolic process; cellular catabolic process; cellular process; single-organism catabolic process; oxidation-reduction process; small molecule metabolic process; single-organism c…		oxidoreductase activity, acting on the CH-NH2 group of donors; oxidoreductase activity, acting on the CH-NH2 group of donors, disulfide as acceptor; catalytic activity; glycine dehydrogenase (decarboxylating) activity; oxidoreductase activity;	K00281	GLDC; glycine dehydrogenase [EC:1.4.4.2]	gmx01100 Metabolic pathways - Glycine max (soybean); gmx00630 Glyoxylate and dicarboxylate metabolism - Glycine max (soybean); gmx01110 Biosynthesis of secondary metabolites - Glycine max (soybean); gmx01200 Carbon metabolism - Glycine max (soybean); gmx00260 Glycine, serine and threonine metabolism - Glycine max (soybean);	IPR015424; IPR015421;	Pyridoxal phosphate-dependent transferase; Pyridoxal phosphate-dependent transferase, major region, subdomain 1;
I1MXD1	uncharacterized protein	0.654	Down	0.00121733	69.188	nucleus			organic cyclic compound binding; heterocyclic compound binding; RNA binding; binding; nucleic acid binding;	K13210			IPR004087; IPR004088;	K Homology domain; K Homology domain, type 1;
I1MYB9	uncharacterized protein	1.35333	Up	0.022114	84.355	cytoplasm	establishment of protein localization; transport; intracellular transport; cellular macromolecule localization; establishment of localization in cell; vesicle-mediated transport; intracellular protein transport; Golgi vesicle transport; organic substance transport; protein localization; macromolecule localization; cellular protein localization; localization; ER to Golgi vesicle-mediated transport…	membrane; transport vesicle membrane; cytoplasmic vesicle; organelle membrane; membrane protein complex; cytoplasm; vesicle; cytoplasmic vesicle part; macromolecular complex; intracellular part; vesicle coat; cell; organelle part; coated vesicle membrane; membrane part; cell part; intracellular; whole membrane; membrane-bounded organelle; ER to Golgi transport vesicle membrane; intracellular orga…	cation binding; metal ion binding; zinc ion binding; transition metal ion binding; binding; ion binding;	K14006	SEC23; protein transport protein SEC23	gmx04141 Protein processing in endoplasmic reticulum - Glycine max (soybean);	IPR006900; IPR012990; IPR006896; IPR006895; IPR029006; IPR002035; IPR007123;	Sec23/Sec24, helical domain; Sec23/Sec24 beta-sandwich; Sec23/Sec24, trunk domain; Zinc finger, Sec23/Sec24-type; ADF-H/Gelsolin-like domain; von Willebrand factor, type A; Gelsolin-like domain;
I1MYW5	"Alanine--glyoxylate aminotransferase 2 like 1, mitochondrial OS=Glycine soja GN=glysoja_022988 PE=4 SV=1"	0.699	Down	0.00509865	62.924	chloroplast	sulfur compound metabolic process; metabolic process; peptide metabolic process; cellular modified amino acid metabolic process; glutathione metabolic process; nitrogen compound metabolic process; cellular nitrogen compound metabolic process; cellular amide metabolic process; cellular process; cellular metabolic process; organonitrogen compound metabolic process; organic substance metabolic proce…		gamma-glutamyltransferase activity; transferase activity, transferring acyl groups; catalytic activity; transferase activity; transferase activity, transferring amino-acyl groups;	K18592	GGT1_5; gamma-glutamyltranspeptidase / glutathione hydrolase / leukotriene-C4 hydrolase [EC:2.3.2.2 3.4.19.13 3.4.19.14]	gmx00460 Cyanoamino acid metabolism - Glycine max (soybean); gmx01100 Metabolic pathways - Glycine max (soybean); gmx00430 Taurine and hypotaurine metabolism - Glycine max (soybean); gmx00590 Arachidonic acid metabolism - Glycine max (soybean); gmx00480 Glutathione metabolism - Glycine max (soybean);	IPR029055;	Nucleophile aminohydrolases, N-terminal;
I1MZ89	Folylpolyglutamate synthase	0.525667	Down	0.00866489	53.348	cytoplasm	cofactor biosynthetic process; pteridine-containing compound biosynthetic process; cellular aromatic compound metabolic process; organic acid biosynthetic process; single-organism process; cellular modified amino acid biosynthetic process; biosynthetic process; organonitrogen compound biosynthetic process; cellular metabolic process; organic substance metabolic process; metabolic process; heteroc…		ATP binding; nucleoside phosphate binding; nucleoside binding; ion binding; ligase activity; nucleotide binding; acid-amino acid ligase activity; ligase activity, forming carbon-nitrogen bonds; organic cyclic compound binding; heterocyclic compound binding; ribonucleoside binding; carbohydrate derivative binding; catalytic activity; ribonucleotide binding; binding; purine ribonucleoside binding; …	K01930	FPGS; folylpolyglutamate synthase [EC:6.3.2.17]	gmx01100 Metabolic pathways - Glycine max (soybean); gmx00790 Folate biosynthesis - Glycine max (soybean);	IPR013221; IPR004101;	Mur ligase, central; Mur ligase, C-terminal;
I1MZV7	RNA-binding protein EWS OS=Glycine soja GN=glysoja_026767 PE=4 SV=1	1.97967	Up	0.00216246	49.596	nucleus			organic cyclic compound binding; heterocyclic compound binding; nucleoside phosphate binding; transition metal ion binding; binding; nucleic acid binding; ion binding; metal ion binding; cation binding; nucleotide binding; zinc ion binding; small molecule binding;	K13098			IPR000504; IPR012677; IPR001876;	RNA recognition motif domain; Nucleotide-binding alpha-beta plait domain; Zinc finger, RanBP2-type;
I1N0F1	40S ribosomal protein S8	1.92	Up	0.0106331	24.739	chloroplast	peptide metabolic process; peptide biosynthetic process; cellular protein metabolic process; nitrogen compound metabolic process; biosynthetic process; cellular amide metabolic process; primary metabolic process; organonitrogen compound biosynthetic process; organic substance biosynthetic process; cellular metabolic process; cellular biosynthetic process; organic substance metabolic process; meta…	ribosome; organelle; intracellular organelle; intracellular non-membrane-bounded organelle; cell part; intracellular; cytoplasm; macromolecular complex; intracellular part; ribonucleoprotein complex; cell; intracellular ribonucleoprotein complex; cytoplasmic part; non-membrane-bounded organelle;	structural constituent of ribosome; structural molecule activity;	K02995	RP-S8e; small subunit ribosomal protein S8e	gmx03010 Ribosome - Glycine max (soybean);
I1N0W9	uncharacterized protein	1.30833	Up	0.015476	35.659	cytoplasm	nucleoside metabolic process; nucleotide biosynthetic process; cellular aromatic compound metabolic process; nucleotide metabolic process; single-organism process; biosynthetic process; cellular metabolic process; phosphate-containing compound metabolic process; organic substance metabolic process; metabolic process; heterocycle metabolic process; aromatic compound biosynthetic process; nucleobas…		magnesium ion binding; ribose phosphate diphosphokinase activity; catalytic activity; binding; ion binding; metal ion binding; cation binding; diphosphotransferase activity; transferase activity; transferase activity, transferring phosphorus-containing groups;				IPR000836; IPR029099; IPR029057;	Phosphoribosyltransferase domain; Ribose-phosphate pyrophosphokinase, N-terminal domain; Phosphoribosyltransferase-like;
I1N104	Phi class glutathione S-transferase	0.576	Down	0.0151778	24.889	mitochondria			protein binding; binding;	K00799	GST; glutathione S-transferase [EC:2.5.1.18]	gmx00480 Glutathione metabolism - Glycine max (soybean);	IPR010987; IPR004046; IPR004045; IPR012336; IPR034347;	Glutathione S-transferase, C-terminal-like; Glutathione S-transferase, C-terminal; Glutathione S-transferase, N-terminal; Thioredoxin-like fold; Glutathione S-transferases Phi, C-terminal;
I1N3G2	Fasciclin-like arabinogalactan protein 10 OS=Cajanus cajan GN=KK1_018867 PE=4 SV=1	0.499667	Down	0.023817	42.488	plasma membrane							IPR000782;	FAS1 domain;
I1N456	Subtilisin-like protease OS=Glycine soja GN=glysoja_001038 PE=4 SV=1	0.560667	Down	0.0326506	81.46	chloroplast	proteolysis; metabolic process; macromolecule metabolic process; protein metabolic process; primary metabolic process; organic substance metabolic process;		serine-type endopeptidase activity; endopeptidase activity; peptidase activity; catalytic activity; serine hydrolase activity; serine-type peptidase activity; peptidase activity, acting on L-amino acid peptides; hydrolase activity;				IPR034197; IPR000209; IPR010259;	Cucumisin-like catalytic domain; Peptidase S8/S53 domain; Peptidase S8 propeptide/proteinase inhibitor I9;
I1N5Q9	uncharacterized protein	0.680333	Down	0.0167365	45.644	chloroplast	proteolysis; metabolic process; macromolecule metabolic process; protein metabolic process; primary metabolic process; organic substance metabolic process;		serine-type endopeptidase activity; endopeptidase activity; peptidase activity; catalytic activity; serine hydrolase activity; binding; serine-type peptidase activity; peptidase activity, acting on L-amino acid peptides; protein binding; hydrolase activity;				IPR009003; IPR001478;	Peptidase S1, PA clan; PDZ domain;
I1N5X6	"Ferredoxin-thioredoxin reductase catalytic chain, chloroplastic OS=Brachypodium distachyon GN=BRADI3G00227 PE=3 SV=1"	1.35567	Up	0.0121746	15.684	chloroplast	single-organism process; metabolic process; oxidation-reduction process; single-organism metabolic process;		oxidoreductase activity, acting on iron-sulfur proteins as donors; catalytic activity; oxidoreductase activity;	K17892			IPR004209;	Ferredoxin thioredoxin reductase catalytic beta subunit;
I1N7F0	Basic endochitinase OS=Glycine soja GN=glysoja_040320 PE=3 SV=1	0.764667	Down	0.0205331	34.753	cytoplasm	metabolic process; carbohydrate metabolic process; primary metabolic process; organic substance metabolic process;		hydrolase activity, hydrolyzing O-glycosyl compounds; hydrolase activity; catalytic activity; hydrolase activity, acting on glycosyl bonds;	K01183	E3.2.1.14; chitinase [EC:3.2.1.14]	gmx01100 Metabolic pathways - Glycine max (soybean); gmx00520 Amino sugar and nucleotide sugar metabolism - Glycine max (soybean);	IPR001223; IPR017853; IPR013781;	Glycoside hydrolase family 18, catalytic domain; Glycoside hydrolase superfamily; Glycoside hydrolase, catalytic domain;
I1N7G4	uncharacterized protein	0.725667	Down	0.00900754	60.834	chloroplast	proteolysis; metabolic process; macromolecule metabolic process; protein metabolic process; primary metabolic process; organic substance metabolic process;	intracellular part; cell; intracellular; cell part; cytoplasm;	peptidase activity; exopeptidase activity; transition metal ion binding; catalytic activity; binding; metalloexopeptidase activity; ion binding; cation binding; peptidase activity, acting on L-amino acid peptides; metal ion binding; metallopeptidase activity; hydrolase activity; aminopeptidase activity; manganese ion binding;	K01255	CARP; leucyl aminopeptidase [EC:3.4.11.1]	gmx01100 Metabolic pathways - Glycine max (soybean); gmx00480 Glutathione metabolism - Glycine max (soybean);	IPR000819; IPR008283;	Peptidase M17, leucyl aminopeptidase, C-terminal; Peptidase M17, leucyl aminopeptidase, N-terminal;
I1N7R4	Ribosome-like protein (Fragment) OS=Cucumis sativus GN=rpo1 PE=2 SV=1	0.673667	Down	0.0192847	19.437	chloroplast	peptide metabolic process; peptide biosynthetic process; cellular protein metabolic process; nitrogen compound metabolic process; biosynthetic process; cellular amide metabolic process; primary metabolic process; organonitrogen compound biosynthetic process; organic substance biosynthetic process; cellular metabolic process; cellular biosynthetic process; organic substance metabolic process; meta…	ribosome; organelle; intracellular organelle; intracellular non-membrane-bounded organelle; cell part; intracellular; cytoplasm; macromolecular complex; intracellular part; ribonucleoprotein complex; cell; intracellular ribonucleoprotein complex; cytoplasmic part; non-membrane-bounded organelle;	structural constituent of ribosome; structural molecule activity;
I1N828	Chalcone synthase OS=Cajanus cajan GN=KK1_040645 PE=4 SV=1	0.378	Down	0.0349535	43.057	cytoplasm	biosynthetic process; metabolic process;		transferase activity, transferring acyl groups; transferase activity, transferring acyl groups other than amino-acyl groups; catalytic activity; transferase activity;	K00660	CHS; chalcone synthase [EC:2.3.1.74]	gmx01100 Metabolic pathways - Glycine max (soybean); gmx01110 Biosynthesis of secondary metabolites - Glycine max (soybean); gmx00941 Flavonoid biosynthesis - Glycine max (soybean); gmx04712 Circadian rhythm - plant - Glycine max (soybean);	IPR001099; IPR016039; IPR012328;	Chalcone/stilbene synthase, N-terminal; Thiolase-like; Chalcone/stilbene synthase, C-terminal;
I1N8R7	"Pentatricopeptide repeat-containing protein, mitochondrial OS=Glycine soja GN=glysoja_029459 PE=4 SV=1"	0.6285	Down	0.00121173	69.499	chloroplast			protein binding; binding;				IPR011990; IPR033443;	Tetratricopeptide-like helical domain; Pentacotripeptide-repeat region of PROPR;
I1N8R8	DNA gyrase subunit B	0.713333	Down	0.0390054	81.063	chloroplast	cellular component organization; cellular aromatic compound metabolic process; DNA metabolic process; organic cyclic compound metabolic process; nitrogen compound metabolic process; primary metabolic process; cellular metabolic process; DNA topological change; organic substance metabolic process; metabolic process; chromosome organization; nucleic acid metabolic process; heterocycle metabolic pro…	organelle; intracellular organelle; intracellular non-membrane-bounded organelle; cell part; intracellular; chromosome; intracellular part; cell; non-membrane-bounded organelle;	DNA binding; ATP binding; nucleoside phosphate binding; nucleoside binding; ion binding; hydrolase activity, acting on acid anhydrides; hydrolase activity; nucleotide binding; nucleoside-triphosphatase activity; ATPase activity; heterocyclic compound binding; organic cyclic compound binding; ribonucleoside binding; carbohydrate derivative binding; pyrophosphatase activity; isomerase activity; DNA…	K02470			IPR013506; IPR003594; IPR013759; IPR002288; IPR034160; IPR020568; IPR006171; IPR014721; IPR013760;	DNA topoisomerase, type IIA, subunit B, domain 2; Histidine kinase-like ATPase, C-terminal domain; DNA topoisomerase, type IIA, central domain; DNA gyrase B subunit, C-terminal; DNA gyrase subunit B, TOPRIM domain; Ribosomal protein S5 domain 2-type fold; TOPRIM domain; Ribosomal protein S5 domain 2-type fold, subgroup; DNA topoisomerase, type IIA-like domain;
I1NAE6	Glycosyltransferase	0.463667	Down	0.0062972	54.582	chloroplast	metabolic process;		transferase activity, transferring glycosyl groups; transferase activity, transferring hexosyl groups; catalytic activity; transferase activity;	K13496	UGT73C; UDP-glucosyl transferase 73C [EC:2.4.1.-]	gmx01110 Biosynthesis of secondary metabolites - Glycine max (soybean);
I1NBD7	uncharacterized protein	0.615333	Down	0.00066277	130.05	plasma membrane			carbohydrate binding; binding;				IPR008969; IPR013783; IPR014766; IPR013784;	Carboxypeptidase-like, regulatory domain; Immunoglobulin-like fold; Carboxypeptidase, regulatory domain; Carbohydrate-binding-like fold;
I1NBF8	ADP-ribosylation factor (Fragment) OS=Hyacinthus orientalis GN=ARF PE=2 SV=1	0.555	Down	0.000839744	17.678	mitochondria	regulation of cellular process; single organism signaling; cellular response to stimulus; signal transduction; regulation of biological process; cell communication; intracellular signal transduction; single-organism process; small GTPase mediated signal transduction; signaling; response to stimulus; cellular process; biological regulation;	cell; intracellular; cell part;	nucleoside phosphate binding; nucleoside binding; ion binding; nucleotide binding; organic cyclic compound binding; heterocyclic compound binding; ribonucleoside binding; carbohydrate derivative binding; ribonucleotide binding; binding; purine ribonucleoside binding; anion binding; purine ribonucleotide binding; purine nucleoside binding; guanyl ribonucleotide binding; guanyl nucleotide binding; …	K07937	ARF1; ADP-ribosylation factor 1	gmx04144 Endocytosis - Glycine max (soybean);	IPR005225; IPR027417;	Small GTP-binding protein domain; P-loop containing nucleoside triphosphate hydrolase;
I1NC94	"GDP-mannose 3',5'-epimerase"	0.235	Down	0.00982218	42.568	cytoskeleton			organic cyclic compound binding; heterocyclic compound binding; nucleoside phosphate binding; GDP-mannose 3,5-epimerase activity; isomerase activity; NAD binding; catalytic activity; racemase and epimerase activity; racemase and epimerase activity, acting on carbohydrates and derivatives; binding; nucleotide binding; cofactor binding; small molecule binding; coenzyme binding;	K10046	GME; GDP-D-mannose 3', 5'-epimerase [EC:5.1.3.18 5.1.3.-]	gmx01100 Metabolic pathways - Glycine max (soybean); gmx00520 Amino sugar and nucleotide sugar metabolism - Glycine max (soybean); gmx00053 Ascorbate and aldarate metabolism - Glycine max (soybean); gmx01110 Biosynthesis of secondary metabolites - Glycine max (soybean);	IPR001509; IPR016040; IPR033890;	NAD-dependent epimerase/dehydratase; NAD(P)-binding domain; GDP-mannose 3,5-epimerase;
I1NDF2	Putative vesicle-associated membrane protein 726 OS=Glycine soja GN=glysoja_023632 PE=3 SV=1	0.574333	Down	0.0212786	25.42	cytoplasm	transport; localization; vesicle-mediated transport; establishment of localization;	intrinsic component of membrane; membrane; integral component of membrane; membrane part;					IPR010908; IPR011012; IPR001388;	Longin domain; Longin-like domain; Synaptobrevin;
I1NDS2	"Zeaxanthin epoxidase, chloroplastic OS=Glycine soja GN=glysoja_043458 PE=4 SV=1"	1.567	Up	0.00706464	24.142	chloroplast			protein binding; binding;				IPR008984; IPR000253;	SMAD/FHA domain; Forkhead-associated (FHA) domain;
I1NE45	Lipoxygenase	1.408	Up	0.0398565	102.82	chloroplast	single-organism process; metabolic process; oxidation-reduction process; single-organism metabolic process;		oxidoreductase activity, acting on single donors with incorporation of molecular oxygen, incorporation of two atoms of oxygen; oxidoreductase activity, acting on single donors with incorporation of molecular oxygen; catalytic activity; binding; dioxygenase activity; ion binding; cation binding; metal ion binding; protein binding; oxidoreductase activity;	K00454	LOX2S; lipoxygenase [EC:1.13.11.12]	gmx00591 Linoleic acid metabolism - Glycine max (soybean); gmx00592 alpha-Linolenic acid metabolism - Glycine max (soybean); gmx01100 Metabolic pathways - Glycine max (soybean); gmx01110 Biosynthesis of secondary metabolites - Glycine max (soybean);	IPR027433; IPR001024; IPR013819;	Lipoxygenase, domain 3; PLAT/LH2 domain; Lipoxygenase, C-terminal;
I1NEI8	uncharacterized protein	0.738333	Down	0.0451379	52.334	nucleus
I1NEU4	Aspartic proteinase OS=Glycine soja GN=glysoja_035488 PE=3 SV=1	0.553333	Down	0.0452209	56.077	chloroplast	metabolic process; single-organism metabolic process; single-organism process; proteolysis; protein metabolic process; macromolecule metabolic process; primary metabolic process; lipid metabolic process; organic substance metabolic process;		endopeptidase activity; peptidase activity; catalytic activity; aspartic-type endopeptidase activity; peptidase activity, acting on L-amino acid peptides; hydrolase activity; aspartic-type peptidase activity;	K08245			IPR033869; IPR008139; IPR011001; IPR021109; IPR033121; IPR007856; IPR008138;	Phytepsin; Saposin B type domain; Saposin-like; Aspartic peptidase domain; Peptidase family A1 domain; Saposin-like type B, region 1; Saposin B type, region 2;
I1NFD0	"ACT domain-containing protein, putative, expressed OS=Oryza sativa subsp. japonica GN=LOC_Os12g05650 PE=2 SV=1"	0.699333	Down	0.0448757	25.306	cytoplasm	metabolic process;		amino acid binding; carboxylic acid binding; binding; ion binding; organic acid binding; anion binding; small molecule binding;				IPR002912;	ACT domain;
I1NFR3	Fructose-bisphosphate aldolase	0.703333	Down	0.0250794	42.417	chloroplast	ATP generation from ADP; nucleoside metabolic process; purine nucleoside metabolic process; nucleoside diphosphate phosphorylation; ADP metabolic process; pyridine nucleotide metabolic process; glycolytic process; purine ribonucleoside monophosphate metabolic process; nucleotide metabolic process; single-organism process; ribonucleoside diphosphate metabolic process; nucleotide phosphorylation; p…		lyase activity; fructose-bisphosphate aldolase activity; aldehyde-lyase activity; catalytic activity; carbon-carbon lyase activity;	K01623	ALDO; fructose-bisphosphate aldolase, class I [EC:4.1.2.13]	gmx01230 Biosynthesis of amino acids - Glycine max (soybean); gmx01110 Biosynthesis of secondary metabolites - Glycine max (soybean); gmx01200 Carbon metabolism - Glycine max (soybean); gmx00710 Carbon fixation in photosynthetic organisms - Glycine max (soybean); gmx01100 Metabolic pathways - Glycine max (soybean); gmx00051 Fructose and mannose metabolism - Glycine max (soybean); gmx00030 Pentose…	IPR013785;	Aldolase-type TIM barrel;
I1NFX7	D-3-phosphoglycerate dehydrogenase	0.544333	Down	0.04039	62.818	chloroplast	cellular amino acid biosynthetic process; organic acid biosynthetic process; single-organism biosynthetic process; oxidation-reduction process; small molecule metabolic process; single-organism cellular process; single-organism process; nitrogen compound metabolic process; biosynthetic process; alpha-amino acid metabolic process; primary metabolic process; organonitrogen compound biosynthetic pro…		amino acid binding; nucleoside phosphate binding; ion binding; organic acid binding; nucleotide binding; cofactor binding; oxidoreductase activity; oxidoreductase activity, acting on CH-OH group of donors; heterocyclic compound binding; organic cyclic compound binding; oxidoreductase activity, acting on the CH-OH group of donors, NAD or NADP as acceptor; carboxylic acid binding; catalytic activit…	K00058	serA; D-3-phosphoglycerate dehydrogenase [EC:1.1.1.95]	gmx01100 Metabolic pathways - Glycine max (soybean); gmx01230 Biosynthesis of amino acids - Glycine max (soybean); gmx01200 Carbon metabolism - Glycine max (soybean); gmx00260 Glycine, serine and threonine metabolism - Glycine max (soybean);	IPR006139; IPR006140; IPR029009; IPR002912; IPR016040; IPR015878;	D-isomer specific 2-hydroxyacid dehydrogenase, catalytic domain; D-isomer specific 2-hydroxyacid dehydrogenase, NAD-binding domain; Allosteric substrate binding domain; ACT domain; NAD(P)-binding domain; S-adenosyl-L-homocysteine hydrolase, NAD binding domain;
I1NGA6	"Thiamine thiazole synthase, chloroplastic"	0.767333	Down	0.0399771	37.255	chloroplast	vitamin biosynthetic process; cellular aromatic compound metabolic process; single-organism process; biosynthetic process; thiamine-containing compound biosynthetic process; response to stimulus; organonitrogen compound biosynthetic process; thiamine metabolic process; cellular metabolic process; sulfur compound biosynthetic process; organic substance metabolic process; pyrimidine-containing comp…		catalytic activity; oxidoreductase activity;	K03146	THI4; thiamine thiazole synthase	gmx01100 Metabolic pathways - Glycine max (soybean); gmx00730 Thiamine metabolism - Glycine max (soybean);	IPR023753;	FAD/NAD(P)-binding domain;
I1NGW3	"Short-chain dehydrogenase TIC 32, chloroplastic OS=Glycine soja GN=glysoja_044634 PE=4 SV=1"	0.679333	Down	0.0466959	34.005	chloroplast							IPR016040;	NAD(P)-binding domain;
I1NGX1	Protein DETOXIFICATION	0.431333	Down	0.0247779	54.051	vacuolar membrane	transport; response to drug; transmembrane transport; response to chemical; single-organism localization; single-organism process; drug transport; response to stimulus; localization; single-organism transport; drug transmembrane transport; establishment of localization;	membrane;	active transmembrane transporter activity; secondary active transmembrane transporter activity; drug transmembrane transporter activity; drug transporter activity; antiporter activity; transmembrane transporter activity; transporter activity;	K03327
I1NH77	Putative oxidoreductase At4g09670 family OS=Cajanus cajan GN=KK1_027107 PE=4 SV=1	0.551667	Down	0.0442655	39.549	cytoplasm			catalytic activity; oxidoreductase activity;				IPR000683; IPR016040;	Oxidoreductase, N-terminal; NAD(P)-binding domain;
I1NHH3	Putative arsenical pump-driving ATPase OS=Glycine soja GN=glysoja_000522 PE=4 SV=1	0.479667	Down	0.00468044	43.675	chloroplast			ATP binding; nucleoside phosphate binding; nucleoside binding; ion binding; hydrolase activity, acting on acid anhydrides; hydrolase activity; nucleotide binding; nucleoside-triphosphatase activity; ATPase activity; organic cyclic compound binding; heterocyclic compound binding; ribonucleoside binding; carbohydrate derivative binding; pyrophosphatase activity; catalytic activity; ribonucleotide b…	K01551			IPR027417; IPR025723;	P-loop containing nucleoside triphosphate hydrolase; Anion-transporting ATPase-like domain;
I1NHW4	"Chaperonin CPN60-2, mitochondrial OS=Glycine soja GN=glysoja_000663 PE=3 SV=1"	0.563	Down	0.0463833	61.249	mitochondria	protein folding; cellular process; protein refolding;	intracellular part; cell; cell part; intracellular; cytoplasm;	ATP binding; nucleoside phosphate binding; nucleoside binding; ion binding; nucleotide binding; organic cyclic compound binding; heterocyclic compound binding; ribonucleoside binding; carbohydrate derivative binding; ribonucleotide binding; binding; purine ribonucleoside binding; anion binding; purine ribonucleotide binding; adenyl ribonucleotide binding; adenyl nucleotide binding; purine nucleos…	K04077	groEL; chaperonin GroEL	gmx03018 RNA degradation - Glycine max (soybean);	IPR027409; IPR027413;	GroEL-like apical domain; GroEL-like equatorial domain;
I1NIL0	"Pentatricopeptide repeat-containing protein, chloroplastic OS=Glycine soja GN=glysoja_013869 PE=4 SV=1"	0.635667	Down	0.0354026	100.64	chloroplast							IPR003034;	SAP domain;
K7K5N0	uncharacterized protein	0.663667	Down	0.0186705	51.442	endoplasmic reticulum							IPR013210; IPR032675;	Leucine-rich repeat-containing N-terminal, plant-type; Leucine-rich repeat domain, L domain-like;
K7K5P3	DnaJ protein family-like OS=Oryza sativa subsp. japonica GN=OJ1081_B12.119 PE=2 SV=1	0.632333	Down	0.00361378	19.714	nucleus							IPR001623;	DnaJ domain;
K7K760	RNA-dependent RNA polymerase 1 OS=Glycine soja GN=glysoja_036329 PE=4 SV=1	0.489	Down	0.0472998	129.18	nucleus			organic cyclic compound binding; heterocyclic compound binding; nucleotidyltransferase activity; 5'-3' RNA polymerase activity; catalytic activity; RNA polymerase activity; binding; RNA-directed 5'-3' RNA polymerase activity; nucleic acid binding; transferase activity; transferase activity, transferring phosphorus-containing groups;	K11699			IPR000504;	RNA recognition motif domain;
K7K764	uncharacterized protein	0.62	Down	0.041784	30.615	chloroplast			organic cyclic compound binding; heterocyclic compound binding; nucleoside phosphate binding; binding; nucleic acid binding; nucleotide binding; small molecule binding;				IPR000504; IPR012677;	RNA recognition motif domain; Nucleotide-binding alpha-beta plait domain;
K7K8T8	uncharacterized protein	0.694	Down	0.0165803	21.042	cytoskeleton	ATP generation from ADP; nucleoside metabolic process; purine nucleoside metabolic process; nucleoside diphosphate phosphorylation; ADP metabolic process; pyridine nucleotide metabolic process; glycolytic process; purine ribonucleoside monophosphate metabolic process; nucleotide metabolic process; single-organism process; ribonucleoside diphosphate metabolic process; nucleotide phosphorylation; p…		magnesium ion binding; pyruvate kinase activity; phosphotransferase activity, alcohol group as acceptor; catalytic activity; binding; ion binding; potassium ion binding; metal ion binding; cation binding; alkali metal ion binding; transferase activity; transferase activity, transferring phosphorus-containing groups;				IPR015794; IPR015795; IPR015793;	Pyruvate kinase, alpha/beta; Pyruvate kinase, C-terminal; Pyruvate kinase, barrel;
K7KBX4	uncharacterized protein	0.581333	Down	0.00580908	77.999	nucleus							IPR011009;	Protein kinase-like domain;
K7KC24	Putative mediator of RNA polymerase II transcription subunit 12 OS=Glycine soja GN=glysoja_021688 PE=4 SV=1	0.708333	Down	0.0357048	246.08	nucleus	regulation of cellular process; regulation of gene expression; regulation of transcription, DNA-templated; regulation of cellular biosynthetic process; regulation of primary metabolic process; regulation of macromolecule metabolic process; regulation of nucleobase-containing compound metabolic process; regulation of transcription from RNA polymerase II promoter; regulation of macromolecule biosyn…	intracellular organelle; intracellular organelle part; nuclear lumen; macromolecular complex; intracellular part; cell; organelle part; membrane-enclosed lumen; organelle; intracellular membrane-bounded organelle; nucleoplasm; nucleus; intracellular organelle lumen; mediator complex; cell part; intracellular; membrane-bounded organelle; protein complex; nucleoplasm part; organelle lumen; nuclear …	transcription factor activity, transcription factor binding; RNA polymerase II transcription cofactor activity; transcription factor activity, RNA polymerase II transcription factor binding; transcription cofactor activity; transcription factor activity, protein binding;				IPR019035;	Mediator complex, subunit Med12;
K7KDM7	Tau class glutathione S-transferase	0.413333	Down	0.0339347	25.941	cytoplasm			protein binding; binding;	K00799	GST; glutathione S-transferase [EC:2.5.1.18]	gmx00480 Glutathione metabolism - Glycine max (soybean);	IPR010987; IPR004046; IPR004045; IPR012336;	Glutathione S-transferase, C-terminal-like; Glutathione S-transferase, C-terminal; Glutathione S-transferase, N-terminal; Thioredoxin-like fold;
K7KFV6	WD repeat-containing protein 3 OS=Glycine soja GN=glysoja_021442 PE=4 SV=1	1.402	Up	0.0246768	86.398	chloroplast			protein binding; binding;	K14556	DIP2; U3 small nucleolar RNA-associated protein 12	gmx03008 Ribosome biogenesis in eukaryotes - Glycine max (soybean);	IPR017986; IPR015943;	WD40-repeat-containing domain; WD40/YVTN repeat-like-containing domain;
K7KGD1	uncharacterized protein	0.124	Down	0.0349088	113.53	nucleus	single-organism cellular process; microtubule-based movement; movement of cell or subcellular component; single-organism process; cellular process; microtubule-based process;		motor activity; nucleoside phosphate binding; hydrolase activity, acting on acid anhydrides; hydrolase activity; protein binding; organic cyclic compound binding; heterocyclic compound binding; cytoskeletal protein binding; pyrophosphatase activity; catalytic activity; ribonucleotide binding; microtubule binding; binding; purine ribonucleoside binding; anion binding; adenyl ribonucleotide binding…	K10406			IPR027417; IPR001715; IPR001752;	P-loop containing nucleoside triphosphate hydrolase; Calponin homology domain; Kinesin motor domain;
K7KGI6	Aspartic proteinase OS=Glycine soja GN=glysoja_028609 PE=3 SV=1	0.461333	Down	0.0440305	55.362	vacuolar membrane	metabolic process; single-organism metabolic process; single-organism process; proteolysis; protein metabolic process; macromolecule metabolic process; primary metabolic process; lipid metabolic process; organic substance metabolic process;		endopeptidase activity; peptidase activity; catalytic activity; aspartic-type endopeptidase activity; peptidase activity, acting on L-amino acid peptides; hydrolase activity; aspartic-type peptidase activity;	K08245			IPR033869; IPR008139; IPR011001; IPR021109; IPR033121; IPR007856; IPR008138;	Phytepsin; Saposin B type domain; Saposin-like; Aspartic peptidase domain; Peptidase family A1 domain; Saposin-like type B, region 1; Saposin B type, region 2;
K7KGX5	Putative aldo-keto reductase 1 OS=Glycine soja GN=glysoja_035584 PE=4 SV=1	0.705	Down	0.00148477	39.155	cytoplasm							IPR023210;	NADP-dependent oxidoreductase domain;
K7KH62	"Thylakoid membrane phosphoprotein 14 kDa, chloroplastic OS=Glycine soja GN=glysoja_036065 PE=4 SV=1"	0.608	Down	0.0116345	22.198	chloroplast
K7KJ83	uncharacterized protein	0.682	Down	0.0311182	81.158	nucleus	metabolic process; carbohydrate metabolic process; primary metabolic process; organic substance metabolic process;		hydrolase activity, hydrolyzing O-glycosyl compounds; hydrolase activity; catalytic activity; hydrolase activity, acting on glycosyl bonds;	K01214	ISA; isoamylase [EC:3.2.1.68]	gmx01100 Metabolic pathways - Glycine max (soybean); gmx00500 Starch and sucrose metabolism - Glycine max (soybean); gmx01110 Biosynthesis of secondary metabolites - Glycine max (soybean);	IPR013783; IPR013780; IPR014756; IPR004193; IPR017853; IPR013781; IPR006047;	Immunoglobulin-like fold; Glycosyl hydrolase, all-beta; Immunoglobulin E-set; Glycoside hydrolase, family 13, N-terminal; Glycoside hydrolase superfamily; Glycoside hydrolase, catalytic domain; Glycosyl hydrolase, family 13, catalytic domain;
K7KJ93	uncharacterized protein	1.606	Up	0.0457781	40.615	chloroplast
K7KPM1	uncharacterized protein	1.40633	Up	0.0460794	80.495	cytoplasm			protein binding; binding;				IPR011990; IPR002625;	Tetratricopeptide-like helical domain; Smr domain;
K7KPN5	"Pentatricopeptide repeat-containing protein, mitochondrial OS=Glycine soja GN=glysoja_030240 PE=4 SV=1"	0.594667	Down	0.00508087	50.882	chloroplast							IPR033443;	Pentacotripeptide-repeat region of PROPR;
K7KQN8	uncharacterized protein	0.694667	Down	0.0277427	83.525	chloroplast			ribosome binding; binding; ion binding; macromolecular complex binding; metal ion binding; cation binding; calcium ion binding; ribonucleoprotein complex binding;	K17800			IPR033122; IPR011992; IPR002048; IPR011685;	Letm1 ribosome-binding domain; EF-hand domain pair; EF-hand domain; LETM1-like;
K7KVU4	Snakin-2 OS=Glycine soja GN=glysoja_012254 PE=4 SV=1	2.1815	Up	0.02247	11.431	mitochondria
K7KWM1	"Preprotein translocase subunit SECY, chloroplastic OS=Glycine soja GN=glysoja_043891 PE=3 SV=1"	0.721667	Down	0.0485083	58.693	chloroplast	establishment of protein localization; transport; organic substance transport; localization; macromolecule localization; protein localization; protein transport; establishment of localization;	membrane;		K10956	SEC61A; protein transport protein SEC61 subunit alpha	gmx04145 Phagosome - Glycine max (soybean); gmx04141 Protein processing in endoplasmic reticulum - Glycine max (soybean); gmx03060 Protein export - Glycine max (soybean);	IPR023201;	SecY subunit domain;
K7L0E0	Hexosyltransferase	0.611667	Down	0.02743	76.435	vacuolar membrane			transferase activity, transferring glycosyl groups; catalytic activity; transferase activity;	K13648	GAUT; alpha-1,4-galacturonosyltransferase [EC:2.4.1.43]	gmx00520 Amino sugar and nucleotide sugar metabolism - Glycine max (soybean);	IPR029044;	Nucleotide-diphospho-sugar transferases;
K7L145	uncharacterized protein	0.639667	Down	0.0316085	50.334	cytoplasm	glutamine family amino acid metabolic process; small molecule metabolic process; single-organism cellular process; arginine metabolic process; nitrogen compound metabolic process; single-organism process; primary metabolic process; alpha-amino acid metabolic process; cellular metabolic process; organic substance metabolic process; metabolic process; cellular amino acid metabolic process; single-o…		organic cyclic compound binding; heterocyclic compound binding; transferase activity, transferring nitrogenous groups; catalytic activity; binding; ion binding; anion binding; transaminase activity; transferase activity; cofactor binding; pyridoxal phosphate binding;	K00818	E2.6.1.11; acetylornithine aminotransferase [EC:2.6.1.11]	gmx01100 Metabolic pathways - Glycine max (soybean); gmx01230 Biosynthesis of amino acids - Glycine max (soybean); gmx01110 Biosynthesis of secondary metabolites - Glycine max (soybean); gmx00220 Arginine biosynthesis - Glycine max (soybean); gmx01210 2-Oxocarboxylic acid metabolism - Glycine max (soybean);	IPR015424; IPR015422; IPR015421;	Pyridoxal phosphate-dependent transferase; Pyridoxal phosphate-dependent transferase, major region, subdomain 2; Pyridoxal phosphate-dependent transferase, major region, subdomain 1;
K7L2P1	uncharacterized protein	0.654	Down	0.0274105	68.83	chloroplast	single-organism process; metabolic process; oxidation-reduction process; single-organism metabolic process;		oxidoreductase activity, acting on diphenols and related substances as donors, oxygen as acceptor; oxidoreductase activity, acting on diphenols and related substances as donors; catalytic activity; catechol oxidase activity; oxidoreductase activity;	K00422	E1.10.3.1; polyphenol oxidase [EC:1.10.3.1]	gmx01100 Metabolic pathways - Glycine max (soybean); gmx00350 Tyrosine metabolism - Glycine max (soybean); gmx00950 Isoquinoline alkaloid biosynthesis - Glycine max (soybean); gmx01110 Biosynthesis of secondary metabolites - Glycine max (soybean);	IPR022739; IPR002227; IPR008922; IPR022740;	Polyphenol oxidase, central domain; Tyrosinase copper-binding domain; Uncharacterised domain, di-copper centre; Polyphenol oxidase, C-terminal;
K7L2W0	uncharacterized protein	0.341667	Down	0.0119804	41.394	nucleus			organic cyclic compound binding; heterocyclic compound binding; nucleoside phosphate binding; binding; nucleic acid binding; nucleotide binding; small molecule binding;	K12741	HNRNPA1_3; heterogeneous nuclear ribonucleoprotein A1/A3	gmx03040 Spliceosome - Glycine max (soybean);	IPR000504; IPR012677;	RNA recognition motif domain; Nucleotide-binding alpha-beta plait domain;
K7L3K0	"PsbB mRNA maturation factor Mbb1, chloroplastic OS=Glycine soja GN=glysoja_004322 PE=4 SV=1"	1.77167	Up	0.00319248	59.602	chloroplast	RNA processing; cellular aromatic compound metabolic process; organic cyclic compound metabolic process; nitrogen compound metabolic process; primary metabolic process; cellular metabolic process; organic substance metabolic process; RNA metabolic process; metabolic process; nucleic acid metabolic process; heterocycle metabolic process; nucleobase-containing compound metabolic process; cellular m…		protein binding; binding;				IPR011990; IPR013026;	Tetratricopeptide-like helical domain; Tetratricopeptide repeat-containing domain;
K7L432	Cullin-associated NEDD8-dissociated protein 1 OS=Glycine soja GN=glysoja_038397 PE=4 SV=1	0.603667	Down	0.0185271	134.32	plasma membrane			binding;	K17263			IPR011989; IPR016024; IPR013932;	Armadillo-like helical; Armadillo-type fold; TATA-binding protein interacting (TIP20);
K7L4F4	Aminopeptidase N OS=Glycine soja GN=glysoja_002905 PE=4 SV=1	0.729	Down	0.0365202	104.18	chloroplast			peptidase activity; transition metal ion binding; catalytic activity; binding; ion binding; peptidase activity, acting on L-amino acid peptides; metal ion binding; cation binding; hydrolase activity; metallopeptidase activity; zinc ion binding;	K01256	pepN; aminopeptidase N [EC:3.4.11.2]	gmx01100 Metabolic pathways - Glycine max (soybean); gmx00480 Glutathione metabolism - Glycine max (soybean);	IPR014782; IPR024601;	Peptidase M1, membrane alanine aminopeptidase, N-terminal; Peptidase M1, alanyl aminopeptidase, C-terminal;
K7L5L6	E3 ubiquitin-protein ligase UPL1 OS=Glycine soja GN=glysoja_025730 PE=4 SV=1	0.425333	Down	0.00915727	411.53	plasma membrane			protein binding; ubiquitin-like protein transferase activity; catalytic activity; transferase activity; binding; ubiquitin-protein transferase activity;	K10592	HUWE1; E3 ubiquitin-protein ligase HUWE1 [EC:2.3.2.26]	gmx04120 Ubiquitin mediated proteolysis - Glycine max (soybean);	IPR011989; IPR025527; IPR015940; IPR010314; IPR010309; IPR016024; IPR000569; IPR009060;	Armadillo-like helical; Domain of unknown function DUF4414; Ubiquitin-associated domain; E3 ubiquitin ligase, domain of unknown function DUF913; E3 ubiquitin ligase, domain of unknown function DUF908; Armadillo-type fold; HECT domain; UBA-like;
K7L5M1	uncharacterized protein	0.751333	Down	0.0424377	38.913	chloroplast							IPR016040;	NAD(P)-binding domain;
K7L7E0	"Putative pumilio like 7, chloroplastic OS=Glycine soja GN=glysoja_005563 PE=4 SV=1"	0.587333	Down	0.00563147	85.745	nucleus			organic cyclic compound binding; heterocyclic compound binding; RNA binding; binding; nucleic acid binding;				IPR011989; IPR016024; IPR033712; IPR033133;	Armadillo-like helical; Armadillo-type fold; Pumilio, RNA binding domain; Pumilio homology domain;
K7LB94	Sister chromatid cohesion protein PDS5 like B OS=Glycine soja GN=glysoja_015152 PE=4 SV=1	0.585333	Down	0.0243158	186.15	nucleus			binding;	K11267			IPR011989; IPR016024;	Armadillo-like helical; Armadillo-type fold;
K7LCE1	Enzyme of the cupin family protein OS=Zea mays GN=ZEAMMB73_590696 PE=2 SV=1	0.629333	Down	0.0102636	11.349	cytoplasm				K06995			IPR011051; IPR008579; IPR014710;	RmlC-like cupin domain; Domain of unknown function DUF861, cupin-3; RmlC-like jelly roll fold;
K7LFX4	Sister chromatid cohesion 1 protein 3 OS=Glycine soja GN=glysoja_042892 PE=4 SV=1	0.495667	Down	0.036959	137.39	chloroplast		intracellular organelle; intracellular non-membrane-bounded organelle; intracellular organelle part; nuclear lumen; intracellular part; cell; organelle part; non-membrane-bounded organelle; membrane-enclosed lumen; organelle; intracellular membrane-bounded organelle; nucleus; intracellular organelle lumen; cell part; intracellular; chromosome; nuclear chromosome; membrane-bounded organelle; organ…	protein binding; binding;	K06670			IPR011991; IPR006909; IPR023093; IPR006910;	Winged helix-turn-helix DNA-binding domain; Rad21/Rec8-like protein, C-terminal, eukaryotic; Rad21/Rec8-like protein, C-terminal; Rad21/Rec8-like protein, N-terminal;
K7LKA7	RNA-binding protein Musashi like 2 OS=Glycine soja GN=glysoja_034067 PE=4 SV=1	1.53567	Up	0.0487896	47.552	nucleus			organic cyclic compound binding; heterocyclic compound binding; RNA binding; nucleoside phosphate binding; binding; nucleic acid binding; nucleotide binding; small molecule binding;	K14411	MSI; RNA-binding protein Musashi	gmx03015 mRNA surveillance pathway - Glycine max (soybean);	IPR034131; IPR000504; IPR012677;	DAZ-associated protein 1, RNA recognition motif 2; RNA recognition motif domain; Nucleotide-binding alpha-beta plait domain;
K7LP96	uncharacterized protein	2.07267	Up	0.00794876	16.615	nucleus			organic cyclic compound binding; heterocyclic compound binding; nucleoside phosphate binding; binding; nucleic acid binding; nucleotide binding; small molecule binding;				IPR000504; IPR012677;	RNA recognition motif domain; Nucleotide-binding alpha-beta plait domain;
K7LPI4	Lipoxygenase	0.685333	Down	0.0407193	102.63	chloroplast	single-organism process; metabolic process; oxidation-reduction process; single-organism metabolic process;		oxidoreductase activity, acting on single donors with incorporation of molecular oxygen, incorporation of two atoms of oxygen; oxidoreductase activity, acting on single donors with incorporation of molecular oxygen; catalytic activity; binding; dioxygenase activity; ion binding; cation binding; metal ion binding; protein binding; oxidoreductase activity;	K00454	LOX2S; lipoxygenase [EC:1.13.11.12]	gmx00591 Linoleic acid metabolism - Glycine max (soybean); gmx00592 alpha-Linolenic acid metabolism - Glycine max (soybean); gmx01100 Metabolic pathways - Glycine max (soybean); gmx01110 Biosynthesis of secondary metabolites - Glycine max (soybean);	IPR027433; IPR001024; IPR013819;	Lipoxygenase, domain 3; PLAT/LH2 domain; Lipoxygenase, C-terminal;
K7LQ26	uncharacterized protein	1.98633	Up	0.00617469	84.24	nucleus				K13172			IPR013170;	mRNA splicing factor Cwf21 domain;
K7LSJ2	Exportin-1 OS=Glycine soja GN=glysoja_035124 PE=3 SV=1	0.622	Down	0.0190486	123.99	cytoplasm	establishment of protein localization; transport; intracellular transport; cellular macromolecule localization; establishment of localization in cell; intracellular protein transport; organic substance transport; protein localization; macromolecule localization; cellular protein localization; localization; protein transport; establishment of localization; cellular localization;		small GTPase binding; Ras GTPase binding; binding; protein binding; Ran GTPase binding; GTPase binding; enzyme binding;	K14290	XPO1; exportin-1	gmx03008 Ribosome biogenesis in eukaryotes - Glycine max (soybean); gmx03013 RNA transport - Glycine max (soybean);	IPR001494; IPR014877; IPR013598; IPR011989; IPR016024;	Importin-beta, N-terminal domain; CRM1 C-terminal domain; Exportin-1/Importin-beta-like; Armadillo-like helical; Armadillo-type fold;
K7LSL8	uncharacterized protein	0.451	Down	0.0137664	50.474	chloroplast			organic cyclic compound binding; heterocyclic compound binding; transferase activity, transferring nitrogenous groups; catalytic activity; binding; ion binding; anion binding; transaminase activity; transferase activity; cofactor binding; pyridoxal phosphate binding;				IPR015424; IPR015422; IPR015421;	Pyridoxal phosphate-dependent transferase; Pyridoxal phosphate-dependent transferase, major region, subdomain 2; Pyridoxal phosphate-dependent transferase, major region, subdomain 1;
K7LST9	Extended synaptotagmin-1 OS=Glycine soja GN=glysoja_020619 PE=4 SV=1	0.327333	Down	0.0193746	61.644	cytoplasm			lipid binding; protein binding; binding;				IPR031468; IPR000008;	Synaptotagmin-like mitochondrial-lipid-binding domain; C2 domain;
[truncated: 90 more rows]

## Sheet: L vs N
Protein accession	Protein description	L/N Ratio	Regulated Type	L/N P value	MW [kDa]	Subcellular localization	Biological Process	Cellular Component	Molecular Function	KEGG KO No.	KEGG Gene	KEGG pathway	IPR ID	Domain description
[truncated: 363 more rows]
